# Supplementary material for: In vivo Host-Pathogen Interaction as Revealed by Global Proteomic Profiling of Zebrafish Larvae
Source: Front Cell Infect Microbiol. 2017 Jul 25;7:334. doi: 10.3389/fcimb.2017.00334 (PMC5524664; doi:10.3389/fcimb.2017.00334)
Supplement: Table S2 — Lists of P. aeruginosa proteins exclusively found in zebrafish infected by injection (Tab 1) or by static immersion (Tab 3). List of transcription factors detected among these proteins (Tab 3 corresponds to injection Tab 4 to immersion). The proteins are accompanied by their gene name, description, average intensity, expected value, tax id from the NCBI database, and KEGG database. [file DataSheet1.XLSX]

## Sheet: Injection
Protein	Gene name	Description	log10 Average Intensity	best E-value	ncbi_taxid	up_kegg
A0A0E1KMP2	F22031_22815	Uncharacterized protein	8.13766	-9.22362	287
A0A069Q835	ssuD	Alkanesulfonate monooxygenase	8.16264	-18.478	287
A0A0C7D4C0	yihY_2	UPF0761 membrane protein rbn	8.1727	-6.13283	287
B3G250	fadK_2	AMP-dependent synthetase and ligase family protein	8.19881	-29.0264	287
A0A0A8RT90	intZ	Site-specific recombinase, phage integrase family	8.19913	-26.053	287
H6RZL5		Putative uncharacterized protein	8.20092	-32.8895	287
Q8GPU5	ORF SG57	Putative uncharacterized protein ORF SG57	8.20426	-12.4303	287
A0A072ZCB6	rplJ	50S ribosomal protein L10	8.20843	-26.4659	287
A0A0C7CWZ1	macB_2	Macrolide export ATP-binding/permease protein MacB	8.20984	-82.1473	287
A0A072ZRI8	dgt_1	Deoxyguanosinetriphosphate triphosphohydrolase-like protein	8.21579	-17.6635	287
A0A0A8RLN1	PAMH19_3933	Uncharacterized protein	8.21937	-167.712	287
A0A080VJL3	fadA1	3-ketoacyl-CoA thiolase	8.22074	-25.0422	287
A0A081HMW6	ORFNames=PA257_1659, PAE221_04157	Pseudomonas aeruginosa DNA, complete genome, strain: NCGM257	8.24294	-90.9807	287
A0A0C7CQY3	prsE_2	Hemolysin D	8.24818	-151.469	287
A0A072ZSH0	pheA	Chorismate mutase	8.24957	-19.9566	287
A0A0C6F8W3	PA257_5034	Pseudomonas aeruginosa DNA, complete genome, strain: NCGM257	8.25622	-26.0347	287
A0A0C6ES69	pilO	PilO protein	8.25694	-44.3038	287
A0A071KXC5	PA257_6582	Pseudomonas aeruginosa DNA, complete genome, strain: NCGM257	8.26677	-45.082	287
Q9APY0		Paraquat-inducible protein B	8.34085	-25.044	287
B3G2F4	PACL_0428	Putative uncharacterized protein	8.34251	-4.15716	287
Q0E676	incC1	IncC partitioning protein, long form	8.3778	-50.2962	287	pg:4290811
A0A071L286	smpB	SsrA-binding protein	8.39225	-57.5534	287
A0A072ZJW9	ftsH1	ATP-dependent zinc metalloprotease FtsH	8.40289	-4.98379	287
I1Y871	lldR	FadR-type regulator	8.4078	-41.5503	287
A0A0D6IP31	pdhR_2	Transcriptional regulator	8.40854	-46.8407	287
A0A072ZKD6	motB	Flagellar motor protein MotB	8.4203	-68.4641	287
P08015	pilA	Fimbrial protein	8.42187	-58.1965	287
A0A072ZC92	osmY_1	Phospholipid-binding protein	8.42722	-24.2668	287
I6USQ8	parC	DNA topoisomerase IV subunit A	8.44359	-64.3961	287
A0A072ZHP9	caiD_1	Enoyl-CoA hydratase	8.44539	-19.2071	287
A0A0E1KFI9	F22031_12885	3-oxoacyl-ACP synthase	8.46969	-16.6245	287
A0A0C6EV27	glgA	Glycogen synthase	8.48386	-44.0994	287
A0A0A8RLK3	Ech1	Delta(3,5)-Delta(2,4)-dienoyl-CoA isomerase, mitochondrial	8.49355	-40.7432	287
A0A0C6F9K9	PA257_5235	Pseudomonas aeruginosa DNA, complete genome, strain: NCGM257	8.49459	-97.0406	287
A0A0C6EXU1	PA257_2966	Pseudomonas aeruginosa DNA, complete genome, strain: NCGM257	8.50499	-91.7659	287
A0A0E1KC11	F22031_06295	Peptide ABC transporter substrate-binding protein	8.51653	-19.6102	287
A0A0C7CUX7	PAE221_01272	Pseudomonas aeruginosa genome assembly PAE221	8.53286	-13.6086	287
A0A072ZUC7	coaBC	Bifunctional phosphopantothenoylcysteine decarboxylase/phosphopantothenate synthase	8.56587	-16.2492	287
Q0E6E5	taoA	Sulphate permease	8.56693	-57.5382	287	pg:4290849
B3G1D0	PACL_0139	4-hydroxy-tetrahydrodipicolinate synthase	8.56945	-42.0575	287
A0A071KZ22	sapB_1	Methyltransferase	8.58406	-12.3156	287
A0A069QL38	ahpF	Alkyl hydroperoxide reductase subunit F	8.66503	-33.7905	287
A0A0C7D6F2	PAE221_05790	Pseudomonas aeruginosa genome assembly PAE221	8.66648	-217.879	287
A0A0A8RP22	PAMH19_6122	Putative secreted protein	8.66823	-26.2827	287
A0A0A8RPZ2	PAMH19_6395	UspA, universal stress protein	8.67418	-47.7989	287
A0A0A8R9R9	metX	Homoserine O-acetyltransferase	8.69534	-63.5579	287
A0A0D6HJV8	gcvP	Glycine dehydrogenase (decarboxylating)	8.76629	-27.8732	287
A0A0C7CQV0	PAE221_00090	Pseudomonas aeruginosa genome assembly PAE221	8.83592	-34.5705	287
Q51549	pyoS3A	Killer protein of pyocin S3	8.84145	-66.2474	287
A0A0C6ECS1	PA257_1638	Pseudomonas aeruginosa DNA, complete genome, strain: NCGM257	8.86578	-88.4984	287
A0A0E1KQT6	F22031_24555	Tail fiber	8.86717	-105.362	287
B3G0V7	PACL_0027	Phage-related tail fiber protein	8.90164	-53.651	287
A0A0E1KB48	F22031_04615	Preprotein translocase subunit SecA	9.02403	-17.4654	287
A0A0C6EZ78	PA257_4889	Arsenate reductase	9.06687	-42.4318	287
A0A072ZC65	ORFNames=ERS445055_04624, F22031_05495	Beta-lactamase	9.13663	-9.93425	287
A7MAH2		Uncharacterized protein	9.29723	-12.9898	287	pg:5495348
A0A069Q4H8	ORFNames=ERS445055_05003, F22031_07555	Pseudomonas aeruginosa DNA, complete genome, strain: NCGM257	9.3484	-45.6006	287
A0A069QAS5	icd1	Isocitrate dehydrogenase [NADP]	9.50425	-12.1292	287
Q5DIS8	pvdJ	PvdJ(3)	9.63571	-211.338	287
A0A0C7D5Z2	PAE221_05263	Pseudomonas aeruginosa genome assembly PAE221	9.7618	-115.925	287
A0A0C7AGV0	ntaA_2	Pseudomonas aeruginosa DNA, complete genome, strain: NCGM257	8.13725	-37.5924	287
A0A0A8RGP5	PAMH19_2178	Putative sigma-70 factor, ECF subfamily	8.12715	-44.4054	287
A0A087L9J6	gltB_1	Glutamate synthase	8.11924	-17.2742	287
A0A069Q7R3	ORFNames=ERS445055_01560, F22031_20935	Pseudomonas aeruginosa genome assembly PAE221	8.11524	-19.3053	287
A0A0E1KF74	ORFNames=ERS445055_05286, F22031_08960	Molecular chaperone	8.10963	-77.8082	287
A0A0D6H6H6	sufS_2	Selenocysteine lyase	8.10615	-12.8221	287
A0A0D6I5R9	ERS445055_03724	Predicted nucleotidyltransferases	8.10401	-8.72321	287
B3G232	PACL_0306	Putative uncharacterized protein	8.07657	-26.5751	287
A0A0C6FC86	mdlC	MdlC protein	8.07365	-8.42867	287
A0A0A8RPW2	PAMH19_4775	Uncharacterized protein	8.05376	-25.8043	287
B3G2S1	PACL_0674	Putative uncharacterized protein	8.05317	-25.9531	287
A0A071KYJ1	cph2_6	Diguanylate cyclase	8.05314	-15.5039	287
A0A0E1KK22	F22031_21390	Membrane protein	8.04391	-17.6915	287
A0A069QAN5	ORFNames=ERS445055_02380, F22031_25435	Pseudomonas aeruginosa DNA, complete genome, strain: NCGM257	8.03675	-8.1596	287
A0A0C6EYK6	ORFNames=PA257_0529, PA257_3174	Pseudomonas aeruginosa DNA, complete genome, strain: NCGM257	8.03318	-4.42521	287
A0A0C6EXF2	clpB_1	Pseudomonas aeruginosa DNA, complete genome, strain: NCGM257	8.02113	-48.5598	287
Q7WXX4	pilL2	PilL2	8.01634	-27.3664	287
A0A0C6EXE7	PA257_4352	Pseudomonas aeruginosa DNA, complete genome, strain: NCGM257	8.00783	-29.4042	287
A0A0A8RRR6	FAH	Fumarylacetoacetase	8.00296	-11.4303	287
A0A069Q8I6	lysX_1	30S ribosomal protein S6 modification protein	7.99833	-25.7233	287
M1RLL2	tnpA	TnpA	7.99502	-30.5465	287	pg:14678529
A0A0D6HU55	ERS445055_03054	Isoleucyl-tRNA synthetase	7.98939	-34.0396	287
A0A069PW73	lldD3	L-lactate dehydrogenase	7.98635	-33.7833	287
C9DRV5	quiP	QuiP	7.97745	-39.8014	287
A0A0C6F885	PA257_2645	Pseudomonas aeruginosa DNA, complete genome, strain: NCGM257	7.9731	-51.1186	287
Q6X3Q4	pilL	PilL	7.9714	-22.1557	287	pg:13917244
A6N6U3	aac(6')-32	AAC(6')-32	7.96541	-4.48436	287
A0A0C6FCN4	PA257_4124	Pseudomonas aeruginosa DNA, complete genome, strain: NCGM257	7.96297	-13.3331	287
A0A0C6FAX4	gbsA	GbsA protein	7.95942	-86.6141	287
A0A0A8RS98	PAMH19_5615	Paraquat-inducible protein B	7.95931	-24.661	287
A0A0C6EU68	macB	Macrolide export ATP-binding/permease protein MacB	7.95919	-30.3589	287
A0A0C6ESC2	PA257_1187	Pseudomonas aeruginosa DNA, complete genome, strain: NCGM257	7.95615	-97.1511	287
A0A080VRL5	PAMH19_3447	Uncharacterized protein	7.95027	-27.9654	287
A0A080VE78	minC	Probable septum site-determining protein MinC	7.94837	-15.2293	287
A0A0E1KNY4	F22031_25130	ATPase	7.94553	-40.2915	287
A0A0E1KCC8	F22031_06955	C4-dicarboxylate ABC transporter	7.93789	-26.1799	287
Q9LCT4	spoIIQ	Membrane protein	7.93613	-13.9956	287	pae:PA4404
A0A077JQH1	dctP	DctP protein	7.93419	-13.8713	287
A0A0C7ABR6	ORFNames=ERS445055_04599, F22031_05370	Membrane protein	7.91912	-18.153	287
A0A0D6IN51	ERS445055_04963	TPR domain-containing protein	7.91612	-25.0419	287
Q83WR2	fliC	FliC	7.91567	-16.4489	287
A0A071L0X4	ORFNames=ERS445055_00816, F22031_16680	Pseudomonas aeruginosa DNA, complete genome, strain: NCGM257	7.91526	-15.5901	287
A0A0C6E7V9	PA257_0159	Pseudomonas aeruginosa DNA, complete genome, strain: NCGM257	7.91203	-17.1813	287
A0A0C7CSP6	gltX	Glutamate--tRNA ligase	7.90707	-70.4941	287
A0A072ZS32	nqrD	Na(+)-translocating NADH-quinone reductase subunit D	7.89752	-97.9902	287
A0A0A8RPJ7	PAMH19_4977	Uncharacterized protein	7.89642	-14.3599	287
A0A071KV10	ORFNames=PA257_3202, PAE221_00369	Pseudomonas aeruginosa DNA, complete genome, strain: NCGM257	7.895	-14.6613	287
A0A0C7AHA6	ORFNames=ERS445055_02576, F22031_26550	Cytochrome C	7.88501	-16.935	287
A0A0D6HDP8	rsrIM	Adenine-specific DNA methylase	7.8842	-70.9368	287
A0A0C6F8X7	aat	Leucyl/phenylalanyl-tRNA--protein transferase	7.88085	-4.02743	287
A0A0C7AR16	amiB	N-acetylmuramoyl-L-alanine amidase	7.8714	-21.2953	287
Q8VVL8		ORF 5	7.86355	-12.9567	287
A0A069QC61	rpoE_2	Pseudomonas aeruginosa DNA, complete genome, strain: NCGM257	7.859	-28.0432	287
A0A0C6FBX7	rnhA	Ribonuclease H	7.85377	-28.679	287
A0A0C7CY10	PAE221_02933	Peptidyl-prolyl cis-trans isomerase	7.85037	-8.30025	287
A0A0C7CX53	PAE221_02609	Pseudomonas aeruginosa genome assembly PAE221	7.84865	-22.4027	287
A0A069PX88	ORFNames=ERS445055_02757, F22031_27455	Cupin superfamily protein	7.83963	-44.1929	287
A0A073A4A7	yibH_2	Membrane fusion protein	7.83932	-8.82844	287
A0A071LBA3	ORFNames=ERS445055_00986, F22031_17540	Globin	7.83688	-33.7274	287
A0A069QKV2	osmC	OsmC protein	7.83658	-14.0133	287
Q0E6G6	kleD	KleD protein	7.83461	-8.22237	287	pg:4290828
A0A0C6F2M7	PA257_6023	Pseudomonas aeruginosa DNA, complete genome, strain: NCGM257	7.83337	-44.3764	287
G9JL94		Histidine kinase	7.83008	-91.5332	287
A0A0D7MML2	gcvA_7	Putative transcriptional regulator	7.82663	-18.0837	287
A0A069Q0D2	yegH	Membrane protein	7.81702	-15.1807	287
A0A071L4H2	katA	Catalase	7.81635	-19.2728	287
A0A0E1KKS8	F22031_25090	Fic family protein	7.81545	-16.9648	287
A0A0C6ENI2	PA257_1410	Pseudomonas aeruginosa DNA, complete genome, strain: NCGM257	7.80231	-26.6952	287
A0A0C6EZK8	PA257_3520	Pseudomonas aeruginosa DNA, complete genome, strain: NCGM257	7.80144	-13.3655	287
A0A0E1KCZ9	F22031_00970	Oxidoreductase	7.79823	-29.8766	287
B8Q4H8	fpvA	Ferripyoverdine receptor	7.78768	-12.6321	287
F5B4I3	phbC	Poly(R)-hydroxyalkanoic acid synthase	7.78095	-37.1624	287
Q8GPV8	ORF SG44	Putative uncharacterized protein ORF SG44	7.76691	-72.4166	287
A0A0D6HL10	ERS445055_02669	Periplasmic protein	7.76539	-16.0361	287
A0A0C6FGF4	hxcW	HxcW protein	7.76504	-10.3784	287
A0A0E1KQG3	F22031_31745	Integrase	7.75817	-38.5006	287
A0A0A8RNL7	phoQ	Histidine kinase	7.75803	-87.3314	287
A0A0A8RI13	exbB2	Transporter ExbB2	7.75478	-35.1658	287
A0A0A8RBL1	ORFNames=PA257_6043, PAMH19_0383	Pseudomonas aeruginosa DNA, complete genome, strain: NCGM257	7.75	-12.2658	287
A0A0A8RAM0	PAMH19_1158	Short-chain dehydrogenase	7.74832	-33.2477	287
A0A0A8RI33	PAMH19_3976	DNA topoisomerase	7.74534	-69.9367	287
A0A0C7ALL8	proP_1	MFS transporter	7.73532	-14.2746	287
A0A0C6FAK9	prpR	PrpR protein	7.73226	-12.9769	287
A6N5N9		Phage tail tube protein	7.7287	-21.154	287
A0A0E1KQF1	F22031_27930	Uncharacterized protein	7.72487	-37.8386	287
A0A0A8RLF4	PAMH19_3557	Uncharacterized protein	7.72362	-24.2969	287
A0A072ZGN9	acnB	Aconitate hydratase B	7.72218	-66.723	287
A0A0C7D395	PAE221_04047	Pseudomonas aeruginosa genome assembly PAE221	7.71343	-29.2411	287
A0A0A8RPH6	PAMH19_4947	Putative chemotaxis transducer	7.7106	-37.6809	287
A0A0A8RBE7	fruI	Phosphotransferase system transporter enzyme I, FruI	7.70906	-12.5583	287
Q7WY01	RL059	Transposase	7.6953	-12.5734	287
A0A080VQ42	PAMH19_3716	Putative GTP cyclohydrolase 1 type 2	7.68584	-12.4061	287
A0A072ZQF1	phnI	Carbon-phosphorus lyase complex subunit PhnI	7.68374	-40.5963	287
A0A0A8RND0	aruC	Acetylornithine aminotransferase	7.67622	-4.61771	287
A0A0C7CUU6	norG	GntR family transcriptional regulator	7.67554	-21.497	287
A0A0C7CWJ0	ORFNames=F22031_28840, PAE221_01671	Pseudomonas aeruginosa genome assembly PAE221	7.67364	-26.725	287
A0A0E1K7K0	F22031_00090	Membrane protein	7.6663	-8.20837	287
A0A0A8RN55	kdgK	2-dehydro-3-deoxygluconokinase	7.66609	-20.2803	287
A0A0C6EUM6	PA257_3425	Pseudomonas aeruginosa DNA, complete genome, strain: NCGM257	7.66277	-14.8768	287
A0A069PY60	inaA	InaA protein	7.65849	-13.7213	287
Q0E690	traG	TraG protein	7.65744	-14.7526	287	pg:4290876
A0A072ZIT4	dadA1	D-amino acid dehydrogenase	7.64971	-38.527	287
A0A071L5C5	ORFNames=ERS445055_03315, F22031_30345	Pseudomonas aeruginosa DNA, complete genome, strain: NCGM257	7.64698	-57.1583	287
A0A0C6FEP2	rnpA	Ribonuclease P protein component	7.64088	-8.87605	287
A0A0D6I6E4	ERS445055_03804	PduO protein	7.64027	-20.3618	287
A0A0C6FKL1	PA257_6639	Pseudomonas aeruginosa DNA, complete genome, strain: NCGM257	7.63901	-19.2046	287
B3G2A3	pltR	PltR	7.63806	-16.4874	287
A0A0C7CQU2	ORFNames=F22031_26515, PAE221_00121	AraC family transcriptional regulator	7.63632	-110.582	287
A0A071KX94	PAMH19_5787	Putative enzyme of the cupin superfamily protein	7.63522	-52.4478	287
A0A0C6FHQ1	PA257_5687	Pseudomonas aeruginosa DNA, complete genome, strain: NCGM257	7.63259	-9.50747	287
A0A080VS42	PAMH19_6312	Uncharacterized protein	7.62699	-12.4897	287
A0A0C6F4J0	PA257_6667	Pseudomonas aeruginosa DNA, complete genome, strain: NCGM257	7.62674	-36.2752	287
A0A072ZQS5	catD_3	Alpha/beta family hydrolase	7.62485	-18.4152	287
Q00983	lcr1	Beta-lactamase LCR-1	7.62433	-12.2208	287
A0A0C6F070	PA257_5158	Pseudomonas aeruginosa DNA, complete genome, strain: NCGM257	7.62318	-37.1008	287
Q8GQ26	merA	Mercuric reductase	7.622	-77.4948	287
A0A0C6EYU3	flgH	Flagellar L-ring protein	7.61957	-4.55069	287
A0A080VVK8	copS	Histidine kinase	7.61894	-23.8127	287
A0A072ZRT6	capB	CapB protein	7.6176	-12.8639	287
A0A0C6FCL4	pilQ	PilQ protein	7.61391	-29.8508	287
A0A0C7D7Q1	ORFNames=F22031_09315, PAE221_05589	Potassium transporter KefA	7.61167	-43.0537	287
Q4W1T8	hlyD	HlyD-family secretion protein	7.60888	-17.7957	287	pg:3399417
A0A0C7CZG6	nqrD	Na(+)-translocating NADH-quinone reductase subunit D	7.60608	-61.1287	287
A0A0A8RTN5	PAMH19_6131	Uncharacterized protein	7.60579	-31.8081	287
A0A0A8RGV1	gltX	Glutamate--tRNA ligase	7.60167	-38.9174	287
A0A069QCP1	ORFNames=ERS445055_00060, F22031_12670	Pseudomonas aeruginosa DNA, complete genome, strain: NCGM257	7.60097	-19.5591	287
A0A0C7CRR3	PAE221_00525	Pseudomonas aeruginosa genome assembly PAE221	7.59871	-111.9	287
G5DC68	rpoB	RNA polymerase beta subunit	7.59807	-18.1747	287
A0A077JXX3	PA257_6241	Pseudomonas aeruginosa DNA, complete genome, strain: NCGM257	7.59671	-35.2437	287
A0A069QKA5	rpsA	30S ribosomal protein S1	7.59617	-9.66662	287
A0A0C7CXP4	PAE221_02466	Pseudomonas aeruginosa genome assembly PAE221	7.59503	-29.0032	287
A6N599		Putative uncharacterized protein	7.59281	-20.0792	287
A0A0E1KBB0	F22031_04630	Uncharacterized protein	7.59028	-29.5007	287
Q0E6H0	klaB	KlaB protein	7.58956	-4.38722	287	pg:4290821
Q9RFM7	pchF	Pyochelin synthetase PchF	7.58847	-13.6614	287
A0A072ZKW2	ORFNames=ERS445055_04137, F22031_02595	Pseudomonas aeruginosa DNA, complete genome, strain: NCGM257	7.5884	-4.46585	287
A0A072ZPV8	rpsB	30S ribosomal protein S2	7.58609	-17.0144	287
A0A0E1KFS4	F22031_13565	Dihydrodipicolinate synthase	7.58285	-34.4329	287
A0A080VTP0	ORFNames=PA257_1698, PAMH19_1510	Pseudomonas aeruginosa DNA, complete genome, strain: NCGM257	7.57938	-17.3521	287
A0A069Q3R9	msbA	Lipid A export ATP-binding/permease protein MsbA	7.57769	-55.906	287
A0A0A8REU9	PAMH19_2779	Potassium efflux protein KefA	7.57256	-43.0146	287
A0A077K1I7	cc4	Cc4 protein	7.56693	-43.813	287
A0A0C7D4R0	PAE221_05152	Pseudomonas aeruginosa genome assembly PAE221	7.56445	-34.5511	287
A0A072ZT52	moxR	ATPase AAA	7.5627	-43.9833	287
A0A0E1KHK0	F22031_19030	Uncharacterized protein	7.55907	-13.0424	287
A0A0A8RJ89	PAMH19_4364	Oxidoreductase	7.55789	-16.1418	287
A0A077JP43	cupC1	CupC1 protein	7.55614	-63.0827	287
Q8KN57		Similar to DegT/DnrJ/EryC1/StrS family	7.55507	-14.3998	287
A0A0C6F0Q0	PA257_5354	Histidine kinase	7.55466	-25.61	287
A5X2V6		PA5022-like protein	7.55228	-37.8551	287
A0A080VFH7	cobQ	Cobyric acid synthase	7.54828	-12.1344	287
A0A077JUD8	PAMH19_6419	Uncharacterized protein	7.54335	-60.2502	287
A0A0E1KUI4	F22031_31535	Conjugal transfer protein TrbL	7.54101	-17.0379	287
B3G206	PACL_0280	Phage integrase	7.54025	-25.6019	287
A0A0C6F6T6	PA257_4283	Pseudomonas aeruginosa DNA, complete genome, strain: NCGM257	7.53804	-25.1172	287
Q9RHC9	wbpV	NAD dependent epimerase/dehydratase family-like protein	7.5373	-33.8241	287
A0A0D6FJ09	ERS445055_00374	Putative peptidase	7.52953	-15.0219	287
A0A0E1KHD7	F22031_16555	Iron ABC transporter substrate-binding protein	7.52903	-26.9955	287
B3G111	PACL_0078	Hypothetical bacteriophage protein	7.52862	-54.0923	287
A0A071L1H9	cc4	Cytochrome C	7.5247	-39.6603	287
A0A077JWY6	mqoA	MqoA protein	7.51847	-16.3462	287
Q8KNB5		NAD dependent epimerase/dehydratase-like protein	7.51698	-20.349	287
Q51351	pilM	PilM protein	7.51621	-27.5503	287	pae:PA5044
A0A069Q0H2	dctP1	C4-dicarboxylate ABC transporter	7.51273	-12.3265	287
A0A0C6FF21	ORFNames=F22031_03015, PA257_4896	Dehydrogenase	7.51218	-14.0018	287
A0A069Q4Q2	rluF	Pseudomonas aeruginosa DNA, complete genome, strain: NCGM257	7.51064	-28.1798	287
A0A069QBG7	lolD	Lipoprotein-releasing system ATP-binding protein LolD	7.51037	-17.1758	287
A0A0C7CRF9	PAE221_00041	Pseudomonas aeruginosa genome assembly PAE221	7.51008	-36.7606	287
D5KSA6	P072206A_0010	TraG	7.50988	-23.9969	287
B3G2K0	PACL_0474	Methyltransferase protein	7.50932	-5.26445	287
A0A0A8RBW9	PAMH19_1738	Uncharacterized protein	7.50207	-16.3227	287
B7VGG0	rhlA	Beta-hydroxyacyl-acyl-carrier protein transacylase	7.50109	-36.27	287
A0A0C7ATW0	yhhF	Ribosomal RNA small subunit methyltransferase D	7.50051	-3.3279	287
A0A0C7CU68	PAE221_00852	Pseudomonas aeruginosa genome assembly PAE221	7.49822	-34.3502	287
Q9APX9	ORFNames=ERS445055_02879, F22031_28220	Pseudomonas aeruginosa DNA, complete genome, strain: NCGM257	7.49675	-47.6323	287
A0A0A8RIA9	int3	Tyrosine-based site-specific recombinase CMGI-2	7.49524	-33.4573	287
A0A0C7CX90	PAE221_01984	Pseudomonas aeruginosa genome assembly PAE221	7.48566	-38.3942	287
A0A0D6I453	ERS445055_03656	Flagellar hook-length control protein FliK	7.48142	-22.6487	287
A0A0D6ISY6	msbA	Lipid A export ATP-binding/permease protein MsbA	7.47909	-40.8524	287
G8CP06	umuD	Pseudomonas aeruginosa DNA, complete genome, strain: NCGM257	7.47884	-15.4166	287	pg:11372460
A0A0D6HWK2	gstB_3	Glutathione S-transferase	7.47705	-17.763	287
A0A0D6H0M3	tyrB	Aromatic amino acid aminotransferase	7.47546	-9.1932	287
A0A0D7MRK9	mcp2_1	Chemotaxis protein	7.47159	-21.6276	287
A0A069QEW9	swrC_1	ACR family transporter	7.47124	-13.1871	287
A0A0D6FP16	ERS445055_00543	Dehydrogenase	7.46928	-38.0569	287
A0A0C6EQY6	gpFI	GpFI protein	7.46926	-24.3346	287
A0A071L267	yajQ	UPF0234 protein yajQ	7.46631	-70.2784	287
A0A0C6EM41	PA257_4700	Pseudomonas aeruginosa DNA, complete genome, strain: NCGM257	7.46552	-17.9077	287
A0A0C6EN80	PA257_5071	Pseudomonas aeruginosa DNA, complete genome, strain: NCGM257	7.4628	-22.8495	287
F6KQ72	oprF	OprF	7.46194	-4.0236	287
A0A0C6EVB7	PA257_0322	Pseudomonas aeruginosa DNA, complete genome, strain: NCGM257	7.46077	-22.8085	287
A0A0A8LE86		TerR family transcriptional regulator-like protein	7.45982	-23.0211	287
A0A0C6F590	glmS	Glutamine--fructose-6-phosphate aminotransferase [isomerizing]	7.45872	-20.5583	287
A0A0D7MBY1	betB	NAD/NADP-dependent betaine aldehyde dehydrogenase	7.45467	-4.79191	287
Q9S1G0		Hypothetical integral membrane protein	7.45349	-21.3982	287
A0A0C6FHM4	PA257_5672	Pseudomonas aeruginosa DNA, complete genome, strain: NCGM257	7.45269	-20.47	287
A0A069Q9J1	ubiH	2-octaprenyl-6-methoxyphenyl hydroxylase	7.45119	-25.6117	287
A0A0C6F168	PA257_2248	Pseudomonas aeruginosa DNA, complete genome, strain: NCGM257	7.44876	-20.9024	287
A0A077JZ68	omlA	OmlA protein	7.44674	-28.1471	287
A0A0A8RSP8	PAMH19_6149	Putative thymidine phosphorylase	7.44427	-41.7008	287
A0A069QA67	tusB	DsrH family protein	7.43913	-13.9378	287
A0A0C6F196	PA257_0419	Pseudomonas aeruginosa DNA, complete genome, strain: NCGM257	7.43716	-26.6459	287
A0A072ZD24	bvgA1	LuxR family transcriptional regulator	7.43511	-47.2074	287
A0A069Q829	mioC	Flavodoxin	7.43421	-10.0163	287
A0A0C6F3G1	PA257_4857	Pseudomonas aeruginosa DNA, complete genome, strain: NCGM257	7.42871	-14.9183	287
A0A0A8RTG4	purB	Adenylosuccinate lyase	7.42787	-54.3772	287
A0A069Q902	yddE_1	Isomerase	7.42426	-12.5117	287
B3G272	PACL_0346	Putative uncharacterized protein	7.42103	-21.5482	287
A0A0C7CW11	ydbD	Non-heme catalase KatN	7.4209	-9.03914	287
A0A0A8RKT3	sucB3	Dihydrolipoyllysine-residue succinyltransferase component of 2-oxoglutarate dehydrogenase complex	7.42051	-40.4657	287
G8CP12	merP	Periplasmic mercury(+2) binding protein MerP	7.41764	-22.0638	287	pg:11372465
O87128	orf3	Cobalamin biosynthesis protein CobQ	7.41534	-26.4626	287	pae:PA1462
A0A0D6HD88	ERS445055_02314	Uncharacterised protein	7.41317	-27.5993	287
A0A0A8RJG5	PAMH19_4422	Uncharacterized protein	7.4121	-21.6248	287
A0A0D6II28	dctB_2	Histidine kinase	7.41201	-19.3169	287
A0A0C6F5I5	acsA	AcsA protein	7.4088	-6.79048	287
A5A0R8	linC	HCH-dehydrogenase LinC	7.40815	-6.88673	287
A0A069Q7A2	allS_1	LysR family transcriptional regulator	7.40377	-16.8033	287
A0A0C6F650	PA257_5773	Pseudomonas aeruginosa DNA, complete genome, strain: NCGM257	7.40361	-15.2498	287
Q0E6C6	parA2	ParA, short form	7.40095	-47.4842	287	pg:4290841
Q0E6C7	parA1	ParA, long form	7.40095	-47.4842	287	pg:4290840
A0A0C6FAD2	PA257_3422	Pseudomonas aeruginosa DNA, complete genome, strain: NCGM257	7.40078	-13.1913	287
Q0E6B5	tniA	TniA protein	7.3991	-31.1538	287	pg:4290855
A0A069PY85	ORFNames=ERS445055_04625, F22031_05500	Acyl-CoA dehydrogenase	7.39608	-12.93	287
A0A069QC72	ppa	Inorganic pyrophosphatase	7.39533	-12.1567	287
Q9S574	FIR2	Similar to FI genes of P2, phiCTX, and PS17: tail sheath	7.39386	-19.2131	287	pae:PA0622
A0A0C6FBQ8	PA257_6024	Pseudomonas aeruginosa DNA, complete genome, strain: NCGM257	7.39241	-9.04074	287
A5A5B6	tcbR	LysR-type regulatory protein	7.39074	-38.3756	287
A0A072ZQJ1	ORFNames=ERS445055_01187, F22031_18715	LuxR family transcriptional regulator	7.38783	-27.7261	287
A0A077JXL3	PA257_4108	Pseudomonas aeruginosa DNA, complete genome, strain: NCGM257	7.38312	-30.3169	287
A0A069PXR8	rng	CafA protein	7.38086	-32.9564	287
A0A069QA26	apaG	Protein ApaG	7.38026	-4.01713	287
A0A0A8RG86	dsdA	Probable D-serine dehydratase	7.37751	-25.1747	287
A0A080VJR3	yrdA	Protein YrdA	7.37656	-37.7839	287
A0A0D6FZP4	csgA	Short chain dehydrogenase	7.37361	-5.02272	287
A0A0C6F706	pyrD	Dihydroorotate dehydrogenase (quinone)	7.37314	-5.88402	287
A0A071L9L8	ORFNames=F22031_01845, PA257_4648	Cold-shock protein	7.37186	-17.0149	287
A0A0C6ECP0	ORFNames=F22031_24425, PA257_1613	DNA-binding protein	7.36312	-36.8057	287
A0A0C6ERP0	trpB	TrpB protein	7.36266	-17.8545	287
A0A080VU30	mnmG	tRNA uridine 5-carboxymethylaminomethyl modification enzyme MnmG	7.36068	-24.9223	287
Q684N1	bla	Aminoglycoside acetyltransferase	7.35775	-87.0328	287
A0A0E1KJV8	F22031_17585	Integrase	7.35617	-12.206	287
K0J6W1		Multidrug resistance operon repressor	7.3558	-8.38746	287
A0A0A8RNH7	PAMH19_4637	Uncharacterized protein	7.3541	-63.7138	287
Q8GGC6		Chain length determinant protein-like protein	7.35175	-18.5013	287
A0A0D7MTN7	snaA	BA3436 family luciferase-type oxidoreductase	7.35074	-4.68427	287
A0A0C7D2I7	PAE221_03802	Pseudomonas aeruginosa genome assembly PAE221	7.3505	-27.9846	287
A0A077JWS2	pqqE	PqqE protein	7.35008	-20.057	287
A0A0D6HF47	xpsE	Putative type II secretion protein	7.34999	-19.5795	287
A0A0A8R9V3	PAMH19_0591	Putative dehydrogenase	7.34842	-25.1581	287
W0TWT3	aacA31	AAC(6')-31 aminoglycosides acetyltransferase	7.34534	-30.4214	287
A0A0D6GVC8	ytpA_2	Lysophospholipase	7.34446	-12.8552	287
A0A0E1K815	kefA_1	Mechanosensitive ion channel family protein	7.34219	-24.6581	287
A0A0A8RIZ1	PAMH19_2978	2-octaprenyl-3-methyl-6-methoxy-1, 4-benzoquinolhydroxylase	7.3411	-30.7292	287
A0A0D7MMG4	F22031_20425	Transporter	7.33812	-4.78703	287
A0A080VNG0	glpQ	Glycerophosphoryl diester phosphodiesterase, periplasmic	7.33794	-14.6808	287
G8GJE8		Putative phage integrase	7.33583	-15.8108	287
A0A077JU78	trpC	TrpC protein	7.33416	-56.6523	287
A0A0D7M6H1	pqqE	Coenzyme PQQ synthesis protein E	7.32851	-14.1918	287
B3G114	PACL_0081	Hypothetical bacteriophage protein	7.32651	-26.5351	287
B3G2F2	PACL_0426	Putative uncharacterized protein	7.32469	-40.5841	287
A0A080VKR7	arnC	Undecaprenyl-phosphate 4-deoxy-4-formamido-L-arabinose transferase	7.3226	-17.39	287
A0A0A8RNW1	pyk	Pyruvate kinase	7.32223	-5.48274	287
A0A0D6FMH9	oxyR_1	Putative transcriptional regulator	7.32149	-29.2286	287
A0A0A8RST2	PAMH19_5801	Transcriptional regulator	7.32004	-38.7907	287
A0A0C6F727	PA257_2276	Pseudomonas aeruginosa DNA, complete genome, strain: NCGM257	7.31979	-5.32023	287
A0A0E1KLU7	macB	Macrolide export ATP-binding/permease protein MacB	7.31826	-17.0439	287
A0A0D6GE82	ERS445055_01237	DNA repair ATPase	7.31251	-4.86563	287
A0A0A8RMQ7	PAMH19_4000	Chaperone protein htpG Heat shock protein htpG	7.31233	-16.5079	287
Q0E6B7	tniQ	TniQ protein	7.30869	-33.2294	287	pg:4290858
A0A0A8RNZ0	purP	Putative adenine permease PurP	7.30566	-32.9118	287
Q5DIQ6	fpvR	FpvR	7.30343	-68.9478	287
A0A0A8RB79	vgrG	Type VI secretion system secreted protein VgrG	7.30299	-17.0824	287
A0A0C6F991	yecO	tRNA (cmo5U34)-methyltransferase	7.30182	-24.9165	287
A0A0D6FU95	irtB	Putative ATP-binding component of ABC transporter	7.29914	-24.0296	287
A0A0C6EH61	ORFNames=PA257_0503, PA257_3148	Pseudomonas aeruginosa DNA, complete genome, strain: NCGM257	7.2991	-53.0445	287
A0A0A8RBX7	orf49	Uncharacterized protein	7.29809	-41.6036	287
Q8GPT0	ORF SG72	Putative uncharacterized protein ORF SG72	7.2959	-38.5318	287
A0A0D6ITC1	damX	Type II secretory pathway protein	7.29564	-43.4156	287
D1KF85		TerZ stress response protein	7.29521	-20.4421	287
A0A0C6F802	PA257_6364	Pseudomonas aeruginosa DNA, complete genome, strain: NCGM257	7.29428	-45.0735	287
A0A0D6GLM2	fdhF_1	Oxidoreductase	7.29	-23.1764	287
A0A0D6IJ37	ERS445055_04670	Peptide chain release factor RF-3	7.28882	-44.8693	287
A0A0E1KQW8	F22031_28725	Aldehyde dehydrogenase	7.28759	-8.67065	287
A0A0E1KSG2	F22031_31655	Type VI secretion protein	7.28603	-43.4443	287
A0A071L0W3	PA257_0595	Pseudomonas aeruginosa DNA, complete genome, strain: NCGM257	7.28013	-64.7125	287
A0A073A061	gor	Glutathione reductase	7.27957	-8.21515	287
A0A0A8RIC7	sdsB3	SDS degradation transcriptional activation protein	7.27611	-16.7915	287
A0A0A8R9S9	pilK	Methyltransferase PilK	7.2713	-6.25325	287
Q51346	pilK	Methyltransferase	7.2713	-6.25325	287	pae:PA0412
A0A077JNV0	flgK	FlgK protein	7.26455	-14.0903	287
A0A069QI62	ORFNames=ERS445055_00360, F22031_14300	Acyltransferase	7.26343	-30.0223	287
A0A0A8RD53	alkJ	Alcohol dehydrogenase	7.26245	-63.5984	287
A0A072ZDF1	prkA	PrkA family serine protein kinase	7.25815	-20.2861	287
Q5EUE2		Organic solvent-tolerant lipase	7.25806	-16.4356	287
A0A0E1KAJ7	F22031_03550	Flagellar biosynthesis anti-sigma factor FlgM	7.25759	-31.167	287
Q8KI96		Similar to Bacterial sugar transferase	7.25722	-5.22013	287
A0A0C7D5I6	PAE221_05495	Pseudomonas aeruginosa genome assembly PAE221	7.25695	-67.2452	287
Q9KIC5	wbpM	WbpM	7.25677	-31.2474	287
C7EDC5	phoQ	Histidine kinase	7.25536	-44.5991	287
A9JPX4	rhlR	LuxR family transcriptional regulator	7.25528	-10.2764	287
A0A069Q6F4	recA	Protein RecA	7.25334	-8.1895	287
A0A0D6I9R1	ppsC	Oxidoreductase	7.25288	-25.6448	287
A0A0E1KG16	gcvP	Glycine dehydrogenase (decarboxylating)	7.24396	-16.8274	287
A0A0C6ETI5	PA257_1604	Pseudomonas aeruginosa DNA, complete genome, strain: NCGM257	7.2436	-27.2337	287
A0A0C7D365	PAE221_04017	Pseudomonas aeruginosa genome assembly PAE221	7.24286	-13.0033	287
A0A0D6FWR8	gutB_1	2%2C3-butanediol dehydrogenase	7.23736	-24.6017	287
A0A071L1V8	gltF	ABC sugar transporter permease	7.23724	-4.04209	287
Q00982	bla	Beta-lactamase OXA-5	7.23589	-40.1517	287
E9KTN4	pilY1	PilY1	7.23547	-43.2899	287
A0A0C7CTE3	PAE221_00867	Pseudomonas aeruginosa genome assembly PAE221	7.23348	-23.2128	287
A0A0A8RIB0	PAMH19_4019	Uncharacterized protein	7.22831	-45.1086	287
G3ESU0	pdc-21	Beta-lactamase	7.22639	-4.55433	287
A0A069QIB7	ORFNames=ERS445055_00314, F22031_14065	Pseudomonas aeruginosa DNA, complete genome, strain: NCGM257	7.22572	-21.2349	287
B3G1X8	PACL_0252	Type IV secretory pathway protein	7.22244	-25.8964	287
A0A0C6EQ93	PA257_5653	Pseudomonas aeruginosa DNA, complete genome, strain: NCGM257	7.21995	-11.5598	287
A0A071L1A6	hplT	HplT protein	7.21931	-22.3641	287
A0A0A8RB97	mutS	DNA mismatch repair protein MutS	7.21122	-51.8054	287
A0A072ZNU1	ORFNames=ERS445055_02472, F22031_26015	Putative lipoprotein	7.20956	-15.6006	287
Q8KHB2		Similar to UDP-glucose/GDP-mannose dehydrogenase	7.20949	-64.5763	287
A0A0D6HJ85	ERS445055_02650	CRISPR-associated helicase Cas3 family	7.20755	-16.29	287
A0A069Q736	mlaD	Organic solvent ABC transporter substrate-binding protein	7.20491	-16.6499	287
A0A0A8RLJ5	pprA	Histidine kinase	7.19816	-12.5639	287
A0A0C6F8B5	PA257_4849	Pseudomonas aeruginosa DNA, complete genome, strain: NCGM257	7.19692	-16.4739	287
Q1W4Z5	EXA68	HlyD/EmrA family membrane protein	7.19526	-29.5651	287
A0A0A8RHP1	PAMH19_2236	Uncharacterized protein	7.19396	-39.6659	287
A0A069PZP5	dsbA	Thiol:disulfide interchange protein	7.19217	-23.9137	287
A0A0A8RH76	dppD	Dipeptide transport ATP-binding protein DppD	7.18834	-4.48424	287
A0A072ZCN2	agmR	GlpR protein	7.18166	-23.2974	287
A0A069QC38	rluB	Pseudouridine synthase	7.17973	-24.6876	287
A0A0E1KEE4	F22031_07350	DNA-binding protein	7.17909	-28.3099	287
A0A0A8RP30	dgt	Probable deoxyguanosinetriphosphate triphosphohydrolase	7.17889	-12.4666	287
D5JWC0	recA	Recombinase A	7.17863	-4.05485	287
A0A073A2K3	yhjE	Inner membrane metabolite transport protein yhjE	7.17793	-12.0009	287
A0A0C6F1J8	ORFNames=PA257_0514, PA257_3159	Pseudomonas aeruginosa DNA, complete genome, strain: NCGM257	7.17466	-14.6154	287
A0A0C7D0Y9	garR_1	2-hydroxy-3-oxopropionate reductase	7.17446	-21.7194	287
A0A072ZT94	pyrF	Orotidine 5'-phosphate decarboxylase	7.16877	-18.3985	287
E3ULB5		Keratinase KP1	7.16796	-45.3323	287
O33427	waaP	Lipopolysaccharide core heptose(I) kinase	7.16629	-10.8584	287
A0A0D7MDI3	ERS445055_00057	Uncharacterised protein	7.16579	-13.1259	287
A0A072ZSR9	moaB2	Molybdenum cofactor biosynthesis protein B	7.16364	-4.78901	287
A0A0C6EM83	PA257_0983	Pseudomonas aeruginosa DNA, complete genome, strain: NCGM257	7.16282	-45.1048	287
A0A080VQ17	iutA	Ferric aerobactin receptor	7.15905	-17.4267	287
A0A0A8RQQ6	xcpQ3	Type II secretion system protein D	7.15769	-13.3442	287
A0A0D6HUI6	ilvG	Thiamine pyrophosphate protein	7.15518	-4.92257	287
A0A0C6EF85	PA257_2546	Pseudomonas aeruginosa DNA, complete genome, strain: NCGM257	7.15484	-8.70648	287
A0A0A8RHY1	tadA	TadA ATPase	7.15313	-16.3706	287
A0A0C6FKA8	fbpA	FbpA protein	7.15305	-12.5101	287
B3G2B9	ORFNames=F22031_25930, PACL_0393	Transmembrane protein PltP	7.14915	-17.4906	287
A0A072ZCD3	dppF	Dipeptide transporter ATP-binding subunit	7.14912	-17.276	287
A0A0C7CUD9	btr_7	AraC family transcriptional regulator	7.14829	-18.768	287
A0A072ZMY9	era	GTPase Era	7.14786	-4.69351	287
A0A077JNW1	ompH	OmpH protein	7.14533	-18.0979	287
A0A071LBJ9	ORFNames=ERS445055_01650, F22031_21395	Pseudomonas aeruginosa DNA, complete genome, strain: NCGM257	7.1443	-17.5981	287
Q4W1U2	istA-2	Transposase subunit A	7.14354	-24.6398	287	pg:3399423
A0A0A8RF82	PAMH19_2902	Uncharacterized protein	7.14293	-34.1498	287
A0A0E1KH14	F22031_15865	Peptidase M23	7.14274	-49.5046	287
A0A0C6F3S3	PA257_1235	Pseudomonas aeruginosa DNA, complete genome, strain: NCGM257	7.14126	-4.08271	287
B3G2R5	PACL_0668	Putative uncharacterized protein	7.14007	-4.58239	287
A0A071L952	fliM	Flagellar motor switch protein FliM	7.14005	-4.21215	287
Q8GPY2	ORF SG20	Putative enoyl-CoA hydratase	7.13777	-9.00669	287
A0A071L1E7	yadG	ABC transporter	7.13681	-13.8157	287
A0A0D6I7Z7	oprM_8	Outer membrane component of multidrug efflux pump	7.13658	-13.4035	287
A0A0C6F7M5	ygiR	YgiR protein	7.13608	-19.4931	287
G9JLA2		Histidine kinase	7.13496	-32.1972	287
A0A0D6IFS2	mmsA_3	Aldehyde dehydrogenase	7.13334	-17.9445	287
B0YZK2	tnpA	Transposase	7.13221	-39.4895	287
A0A0C7D0B6	rluC	Pseudouridine synthase	7.13151	-11.928	287
A0A072ZI20	smrA	DNA mismatch repair protein MutS	7.13123	-7.36512	287
A0A0C6F1G9	ORFNames=PA257_0484, PA257_3130	Pseudomonas aeruginosa DNA, complete genome, strain: NCGM257	7.13111	-20.6668	287
A0A0D6IVE9	dctB_3	Histidine kinase	7.12896	-23.94	287
H2DL36	aacA43delta	AacA43 delta	7.1272	-15.4914	287
A0A0A8RMT0	PAMH19_4025	Uncharacterized protein	7.12646	-12.5053	287
G8CNV6	damMTase	DNA adenine methyltransferase	7.1261	-18.6863	287	pg:11372500
A0A069Q6H1	mdtE_3	Efflux transmembrane protein	7.12426	-9.22142	287
A0A0E1KB55	F22031_04695	Uncharacterized protein	7.11837	-17.194	287
A0A069Q372	PAMH19_1117	Long-chain-fatty-acid-CoA ligase	7.11526	-35.3656	287
A0A0D7MCW9	purP_1	Guanine permease	7.11511	-28.6542	287
A0A080V985	mcp4_4	Putative chemotaxis transducer	7.11228	-12.5073	287
Q9RGC1	orfD	OrfD	7.10858	-9.12189	287
A0A069Q2G9	aceK	Isocitrate dehydrogenase kinase/phosphatase	7.10797	-19.5342	287
A0A069Q2D6	ORFNames=ERS445055_05041, F22031_07740	Histidine kinase	7.10793	-15.7546	287
D1KF83	PAMH19_6416	Uncharacterized protein	7.10789	-29.4342	287
Q7X5M9		Putative uncharacterized protein	7.10783	-4.201	287
A0A0D6HXZ0	ERS445055_03280	Putative aminoglycoside phosphotransferase	7.1076	-30.9604	287
A5YPC5	aac	AACA4	7.10753	-10.12	287
A0A0D6HY91	appA_2	Putative solute-binding protein	7.10172	-5.54459	287
A0A072ZQR6	leuO_3	Pseudomonas aeruginosa DNA, complete genome, strain: NCGM257	7.09664	-8.05038	287
A0A0C7CYS4	ORFNames=F22031_05385, PAE221_03171	Lipoprotein	7.09627	-12.692	287
Q4W1S8	tnpA-3	TnpA transposase	7.0945	-48.751	287	pg:3399461
A0A0C6ELG8	PA257_4540	Pseudomonas aeruginosa DNA, complete genome, strain: NCGM257	7.09386	-12.8104	287
A0A069QDA4	cobW	Protein CobW	7.09119	-18.3634	287
A0A069QFT5	ORFNames=F22031_21795, PAMH19_1803	GCN5 family acetyltransferase	7.0892	-46.1328	287
P95455		Putative uncharacterized protein	7.08808	-26.1098	287
A0A071L0Y8	ORFNames=ERS445055_02955, PA257_3582	Glucose starvation-inducible protein B	7.08596	-36.0073	287
A0A0D6IIW2	mexA_5	Resistance-Nodulation-Cell Division (RND) efflux membrane fusion protein	7.08395	-8.38749	287
A0A071L296	ORFNames=ERS445055_01991, F22031_23210	ABC transporter ATP-binding protein	7.08168	-8.53968	287
P15026	istB	Insertion sequence IS21 putative ATP-binding protein	7.0786	-17.4618	287	pg:4290816
A0A0A8RD20	ppgL	Periplasmic gluconolactonase, PpgL	7.07631	-8.28347	287
A0A0C6ETK4	PA257_1619	Pseudomonas aeruginosa DNA, complete genome, strain: NCGM257	7.07562	-29.895	287
A0A0A8RP17	PAMH19_6117	Uncharacterized protein	7.06997	-22.818	287
A0A0D6FH05	ubiD_1	3-polyprenyl-4-hydroxybenzoate decarboxylase	7.06981	-9.44104	287
B3G126	ORFNames=PA257_0998, PACL_0093	Hypothetical bacteriophage protein	7.06776	-27.021	287
A0A0D7MN60	F22031_14075	FAD-linked oxidase	7.0676	-24.1749	287
A0A0A8RC83	actP1	Cation/acetate symporter ActP	7.06755	-34.8627	287
A0A0D6G8J2	ERS445055_01131	Uncharacterised protein	7.06651	-4.14199	287
Q7BVC9	strA	Aminoglycoside phosphotransferase	7.06609	-18.5437	287
A0A072ZS41	etfB	Electron transfer flavoprotein subunit beta	7.06436	-10.2764	287
A0A0D6IYI1	cls	Cardiolipin synthase A	7.06275	-4.11314	287
A0A0C6EAD2	hpcH	HpcH protein	7.0626	-12.3767	287
A0A0C7CTG5	PAE221_00764	Pseudomonas aeruginosa genome assembly PAE221	7.05878	-63.2797	287
A0A0A8RP48	PAMH19_6147	Uncharacterized protein	7.05525	-16.8887	287
E9KTM6	pilW	PilW	7.05443	-12.3187	287
A0A0D6I846	mcpA_2	Putative chemotaxis transducer	7.05295	-24.7371	287
A0A0C6F2V5	opdL	OpdL protein	7.05113	-32.3263	287
A0A069Q754	trpS	Tryptophan--tRNA ligase	7.05066	-4.09441	287
A0A0C6EXK4	hplR	HplR protein	7.04865	-9.43918	287
G8CNZ5		DNA helicase	7.04714	-22.7915	287	pg:20712611
A0A0A8RTY1	serS	Serine--tRNA ligase	7.04639	-17.6921	287
Q57003	pilV	PilV protein	7.04542	-13.1275	287	pae:PA4551
A0A069Q7X9	rplL	50S ribosomal protein L7/L12	7.04441	-17.1692	287
A0A0A8RMI1	pfeR1	Transcriptional activator protein pfeR	7.04347	-4.62975	287
T2AAP8	tnpA	TnpA	7.04118	-8.56901	287	pg:16834602
A0A0D6GU86	pvdD	Protein PvdD	7.03986	-4.50279	287
A0A069PYB9	purU3	Formyltetrahydrofolate deformylase	7.03909	-22.3876	287
Q53CM3	blaIMP-15	Beta-lactamase	7.03598	-4.498	287
A0A0D6HBP9	ORFNames=ERS445055_02253, F22031_24775	Protein of uncharacterised function (DUF3592)	7.03559	-10.3107	287
A0A0A8RLS5	PAMH19_5283	Secretion protein	7.03239	-24.3245	287
A0A0A8RGW7	ycfH	Putative deoxyribonuclease YcfH	7.03185	-59.4655	287
A0A0C7AFM5	ORFNames=ERS445055_03355, F22031_30550	Flagellar protein FilC	7.03079	-12.397	287
A0A0D7MPK0	ERS445055_00510	Pyrroloquinoline quinone biosynthesis protein PqqE	7.03057	-16.9658	287
A0A0C7CQL6	PAE221_00022	Pseudomonas aeruginosa genome assembly PAE221	7.02979	-4.54165	287
A0A0C6EWF7	PA257_2527	Pseudomonas aeruginosa DNA, complete genome, strain: NCGM257	7.02899	-5.88618	287
A0A0A8RJ41	ORFNames=PAMH19_1222, PAMH19_2748	Putative secreted protein	7.02727	-31.3977	287
A0A0A8RQZ9	PAMH19_5180	Glycoprotein	7.02725	-8.75452	287
K7QUT8	sahH	Adenosylhomocysteinase	7.02548	-10.6183	287
C7DYM3	oprD	Outer membrane protein D	7.01964	-24.5827	287
A0A0D7MXN4	metN	Methionine import ATP-binding protein MetN	7.01567	-8.27585	287
A0A0C6EW89	PA257_3971	Pseudomonas aeruginosa DNA, complete genome, strain: NCGM257	7.01536	-16.5747	287
A0A069Q057	ydiI	Esterase	7.01532	-38.1135	287
A0A0C6F3J2	PA257_4893	Pseudomonas aeruginosa DNA, complete genome, strain: NCGM257	7.01357	-14.7635	287
A0A0A8RBF6	PAMH19_0087	Uncharacterized protein	7.01239	-31.1383	287
Q83WR5	fliC	FliC	7.01173	-19.5909	287
A0A0D6IUW9	fabF_3	Putative beta-ketoacyl synthase	7.01097	-8.2635	287
A0A0E1KQD3	F22031_27855	Membrane protein	7.01074	-7.15963	287
A0A0A8RMJ7	PAMH19_3925	Putative transcriptional regulator	7.00826	-12.7497	287
A0A0E1KBE3	F22031_04895	LysR family transcriptional regulator	7.00826	-12.7497	287
X2J273	pilA	Pilin	7.00693	-9.36089	287
A0A0A8RSR9	PAMH19_5994	Histidine kinase	7.00676	-32.6866	287
A0A071L4F7	arsA	Arsenical pump-driving ATPase	7.00346	-14.119	287
A0A072ZJG4	rpmE	50S ribosomal protein L31	7.00342	-4.6019	287
A0A0C7D2B2	PAE221_04287	Pseudomonas aeruginosa genome assembly PAE221	7.00207	-4.59773	287
A0A0C7D346	PAE221_04532	Pseudomonas aeruginosa genome assembly PAE221	7.0014	-15.0207	287
A0A073A4H1	mtnA	Methylthioribose-1-phosphate isomerase	7.00043	-5.01622	287
A6N5C4		Putative uncharacterized protein	6.9998	-10.4119	287
A0A0C6F2Q7	PA257_2812	Pseudomonas aeruginosa DNA, complete genome, strain: NCGM257	6.99905	-58.5669	287
Q8GPT5	ORF SG67	Putative uncharacterized protein ORF SG67	6.99902	-4.82346	287
A0A0D6FDY6	fhuA_1	TonB-dependent receptor	6.998	-8.10442	287
A0A0D6IGB2	ERS445055_04448	Putative capsid scafolding protein	6.99573	-30.7133	287
A0A0A8RQD6	sucB1	Dihydrolipoyllysine-residue succinyltransferase component of 2-oxoglutarate dehydrogenase complex	6.99352	-4.59886	287
A0A0E1KEC9	F22031_10875	Uncharacterized protein	6.9935	-28.207	287
A0A0C6ECL8	nlpD	NlpD protein	6.98938	-9.61349	287
A0A0E1KDM1	F22031_09390	Cell division protein	6.98643	-8.80798	287
A0A0C6F6W1	xcpQ	XcpQ protein	6.98321	-19.2941	287
A0A069Q011	coaX	Type III pantothenate kinase	6.97954	-9.56591	287
A0A069Q6E5	leuA	2-isopropylmalate synthase	6.97918	-9.8623	287
Q4W1Q8	tnpA-6	Transposase	6.97913	-4.32267	287	pg:3399464
Q8RNK0	pvrS	Probable sensor kinase	6.97746	-13.8149	287
Q83TF1	fliC	FliC	6.97636	-47.6166	287
A0A071L1S8	lptC	Lipopolysaccharide export system protein LptC	6.97177	-37.2061	287
A0A0C6F4N6	PA257_5238	Pseudomonas aeruginosa DNA, complete genome, strain: NCGM257	6.97077	-5.55933	287
Q6X2Y7	CL-19	Hypothetical phage protein	6.96737	-11.296	287
A0A081HJP9	hpcH	2%2C4-dihydroxyhept-2-ene-1%2C7-dioic acid aldolase	6.96719	-20.5527	287
A0A069QEB8	mcp2_2	Chemotaxis transducer	6.96693	-13.388	287
A0A0C6F0Z3	cmpX	CmpX protein	6.96345	-13.8263	287
A0A0A8RNH2	PAMH19_4632	Uncharacterized protein	6.96319	-4.52637	287
A0A0E1KLJ1	F22031_24405	Uncharacterized protein	6.96272	-29.9476	287
A0A0C6EPS7	potF_1	Periplasmic polyamine binding protein	6.9615	-8.57576	287
A0A0A8RSX8	cadA	Lead/cadmium-transporting ATPase	6.96017	-4.36358	287
A0A0C7D2K4	fadD_1	Long-chain fatty acid--CoA ligase	6.96015	-31.1932	287
A0A072ZN35	ORFNames=ERS445055_02614, PA257_3193	Pseudomonas aeruginosa DNA, complete genome, strain: NCGM257	6.95886	-38.4444	287
A0A0C6EK09	aroE	Shikimate dehydrogenase (NADP(+))	6.95651	-18.2393	287
A7WP78	tniC	Resolvase	6.95541	-20.9021	287
A0A0C7CUU5	PAE221_01723	Pseudomonas aeruginosa genome assembly PAE221	6.95494	-13.2955	287
A0A0D6ISC6	yfgF	Protein FimX	6.95251	-23.1871	287
A0A0A8RAH4	aidB	Putative acyl-CoA dehydrogenase AidB	6.95061	-30.1108	287
A0A0A8RJI6	hexR3	HTH-type transcriptional regulator HexR	6.94747	-10.8045	287
A0A0A8RP81	PAMH19_4533	Uncharacterized protein	6.94714	-4.52785	287
A0A0A8RG33	xcpQ1	Type II secretion system protein D	6.94666	-24.3869	287
A0A080VHX6	ORFNames=PA257_3978, PAE221_01878	Pseudomonas aeruginosa DNA, complete genome, strain: NCGM257	6.94417	-34.593	287
B3G1R2	PACL_0734	Phage integrase	6.94296	-9.39839	287
Q8GPT4	ORF SG68	Putative uncharacterized protein ORF SG68	6.93853	-65.7581	287
A0A071LGR7	rplK	50S ribosomal protein L11	6.93528	-20.2617	287
A0A0A8RNJ6	nrdB	Ribonucleoside-diphosphate reductase subunit beta	6.9299	-4.16188	287
A0A0D6HML8	clpV1_2	Putative ClpA/B-type protease	6.92791	-19.0138	287
Q83V96	ant4'-IIb	Aminoglycoside nucleotidyltransferase	6.92563	-12.6592	287
A0A0C7D561	lldD	L-lactate dehydrogenase	6.92477	-13.489	287
A0A069Q7R8	pleC	Histidine kinase	6.92153	-25.6856	287
A0A069Q7I2	ORFNames=ERS445055_04314, PA257_4996	Oxidoreductase	6.92141	-24.0173	287
A0A0E1KNY0	F22031_25105	Transposase	6.92035	-13.3765	287
A0A0D6HW75	fcuA	TonB-dependent receptor protein	6.92003	-18.7959	287
A0A0D6IQC9	fhuA_6	Putative outer membrane protein	6.91965	-29.2166	287
A0A0D6IZQ5	pbuE_4	Permease	6.91904	-16.4167	287
A0A0A8RPT1	PAMH19_4905	Uncharacterized protein	6.918	-10.7319	287
Q1W516	EXA45	Putative uncharacterized protein	6.91628	-33.0675	287
A0A071KX54	scoP	Copper-binding protein	6.91549	-27.4615	287
A0A0D6FCH3	ERS445055_00093	Type VI secretion protein TssF	6.91527	-27.0062	287
P21184	fliC	A-type flagellin	6.91504	-37.0623	287
A0A069Q1I4	speA	Biosynthetic arginine decarboxylase	6.91364	-9.78572	287
A0A0A8RP02	Acad10	Acyl-CoA dehydrogenase family member 10	6.91357	-4.12066	287
Q51499	pahE	Isomerase	6.9128	-49.0893	287
A0A069QBX1	ftsE	Cell division ATP-binding protein FtsE	6.91032	-5.06229	287
A0A0A8RRC1	PAMH19_5482	Amino acid permease	6.91018	-28.0204	287
A0A0C6EB97	PA257_1171	Pseudomonas aeruginosa DNA, complete genome, strain: NCGM257	6.9088	-15.863	287
A0A0D6HXR4	ttr	Acetyltransferase	6.9086	-4.55616	287
A0A0E1KEH8	F22031_10965	AraC family transcriptional regulator	6.90768	-20.9338	287
A0A069QE51	cbiD	Cobalt-precorrin-5B C(1)-methyltransferase	6.90687	-19.9273	287
A0A069QCZ7	flgG	Flagellar basal body rod protein FlgG	6.90599	-10.5259	287
A0A0E1KQH3	F22031_28055	TetR family transcriptional regulator	6.90385	-16.8572	287
A0A0C6FGA3	PA257_5241	Pseudomonas aeruginosa DNA, complete genome, strain: NCGM257	6.90347	-40.641	287
A0A0D6FLW6	yihG_1	Acyltransferase	6.89583	-11.4725	287
Q08GE6	tnpA	Transposase	6.89554	-20.3163	287
A0A0A8RKJ0	dgcB	Dimethylglycine catabolism protein DgcB	6.89168	-26.2297	287
A0A0C7D6E7	PAE221_05419	Pseudomonas aeruginosa genome assembly PAE221	6.89029	-9.38528	287
A0A0A8RGC4	gyrA	DNA gyrase subunit A	6.8889	-10.1966	287
Q0E6G2	korC	KorC repressor protein	6.88767	-4.87746	287	pg:4290833
A0A0C7CRR5	ORFNames=PA257_0121, PAE221_00047	Pseudomonas aeruginosa DNA, complete genome, strain: NCGM257	6.88711	-28.1877	287
A0A0D6HPU4	ERS445055_02861	Phytanoyl-CoA dioxygenase	6.88673	-8.16612	287
Q1W4U4		Putative uncharacterized protein	6.88468	-4.64589	287
A0A0A8RTC8	mdtC1	Multidrug resistance protein MdtC	6.88396	-27.9576	287
A0A0C6FE80	PA257_6834	Pseudomonas aeruginosa DNA, complete genome, strain: NCGM257	6.88386	-31.768	287
A0A0A8RS77	yfjR	Putative oxidoreductase yfjR	6.88012	-5.04296	287
A0A0E1KN00	F22031_27040	Class V aminotransferase	6.87922	-20.1783	287
A0A0C7D4Q7	PAE221_05227	Pseudomonas aeruginosa genome assembly PAE221	6.87586	-9.81783	287
Q9XC61	wbjB	Similar to Polysaccharide biosynthesis protein	6.87395	-17.3719	287
A0A071KZ60	aroC	Chorismate synthase	6.87265	-5.87357	287
D2KHP3	blaIMP-7	Beta-lactamase	6.87186	-18.3937	287
A0A0C6ETY1	ORFNames=PA257_0515, PA257_3160	Pseudomonas aeruginosa DNA, complete genome, strain: NCGM257	6.87079	-8.78114	287
A0A0A8RK93	PAMH19_3436	Uncharacterized protein	6.86909	-23.8023	287
A0A0C6F8S9	fhp	Flavohemoprotein	6.86869	-9.32947	287
A0A0C7AH34	fliY_2	Amino acid ABC transporter substrate-binding protein	6.86777	-14.0191	287
Q7WXX6	pilO2	PilO2	6.86673	-13.8655	287
A0A0C6F8V1	PA257_2913	Pseudomonas aeruginosa DNA, complete genome, strain: NCGM257	6.86562	-20.3946	287
A0A0B7KRV5	PAMH19_p0037	Uncharacterized protein	6.86316	-12.2799	287
A0A0C6ERY9	PA257_2568	Pseudomonas aeruginosa DNA, complete genome, strain: NCGM257	6.86209	-14.99	287
A0A069QCM0	xcpT_2	General secretion pathway protein G	6.85676	-9.35787	287
A6N5P4		Phage late control D	6.85393	-4.15069	287
A0A072ZGS4	ORFNames=F22031_30690, PAMH19_5076	LysR family transcriptional regulator	6.85275	-13.3647	287
A0A0A8RMC6	putA	Bifunctional protein putA	6.85048	-17.6913	287
Q840P9	blaVIM-7	Metallo-b-lactamase	6.84914	-13.5841	287	pg:5495347
A0A0E1K9L9	F22031_01270	Ligand-gated channel protein	6.84504	-13.6768	287
A0A069QCH8	thrS	Threonine--tRNA ligase	6.844	-8.16612	287
A0A0A8RCS3	fadB	Fatty acid oxidation complex subunit alpha	6.84235	-32.2288	287
B3G107	PACL_0074	Arylsulfatase	6.84214	-4.23866	287
A0A0C7AEU8	fleN	Site-determining protein	6.84086	-9.66452	287
A0A0E3T9F1		Zonula occludens toxin	6.83996	-38.4759	287
A0A0D6IGC8	fII	Major tail tube protein FII	6.83864	-4.34448	287
A0A0A8RRW8	clpV1-3	Protein ClpV1	6.83863	-13.6293	287
Q8GRG4	aph	Aminoglycocoside phosphotransferase	6.83839	-19.3875	287
A0A0E1K881	F22031_01405	Hemolysin D	6.83743	-14.9276	287
A0A0A8RIQ7	PAMH19_4218	Uncharacterized protein	6.83716	-29.3928	287
A0A0C7ALQ1	qseC_1	Histidine kinase	6.83598	-30.3455	287
Q6X3Q0	pilQ	PilQ	6.83576	-16.3609	287	pg:13917248
A0A077T313	fimX	FimX protein	6.83422	-18.6854	287
A0A077JUT5	PAMH19_6413	Citrate lyase	6.83111	-8.08798	287
A0A072ZKI0	purA	Adenylosuccinate synthetase	6.8287	-22.9763	287
A0A0D6IA14	ERS445055_04002	Uncharacterised protein	6.82866	-10.7733	287
A0A0A8RPW5	PAMH19_5129	Uncharacterized protein	6.82746	-30.5685	287
B3G1Q4	PACL_0726	Putative uncharacterized protein	6.82343	-31.6552	287
A0A0C7CRI3	PAE221_00429	Pseudomonas aeruginosa genome assembly PAE221	6.8228	-4.66555	287
A0A0D6I6C5	nucA	Protease	6.82076	-9.78741	287
A0A0C7CSC0	ygiM	Peptide-binding protein	6.81885	-26.4991	287
Q9XC63	wbjA	Putative glucosyl transferase	6.81752	-12.3267	287
A0A072ZLE6	mvfR	MvfR protein	6.81352	-10.2616	287
A5JJ04	algW	2-alkenal reductase	6.81348	-4.00214	287	pae:PA4446
A0A0A8REL6	PAMH19_2709	Asparagine synthetase	6.8126	-14.0291	287
A0A0D6IQ44	fdoH	Nitrate-inducible formate dehydrogenase subunit beta	6.81001	-24.942	287
Q8GPR7	ORF SG86	Putative uncharacterized protein ORF SG86	6.8059	-12.8259	287
A0A0C7D643	PAE221_05732	Histidine kinase	6.80529	-28.0798	287
A0A071KWA8	pntA	NAD(P) transhydrogenase	6.80349	-9.49363	287
A0A069QI11	pyrB	Aspartate carbamoyltransferase	6.80232	-20.9197	287
A0A0C6F8X4	PA257_6666	Pseudomonas aeruginosa DNA, complete genome, strain: NCGM257	6.80114	-15.8834	287
A0A080VJ37	ORFNames=F22031_03875, PAMH19_4145	Protein kinase	6.80028	-32.4615	287
A0A071L3C8	osmY_2	Phospholipid-binding protein	6.79772	-14.8582	287
A0A0C7CWE5	PAE221_01952	Pseudomonas aeruginosa genome assembly PAE221	6.79587	-18.8336	287
A0A0C6EJ22	PA257_3699	Pseudomonas aeruginosa DNA, complete genome, strain: NCGM257	6.79511	-19.0804	287
A0A0C6EUC3	phnC	PhnC protein	6.7915	-8.95766	287
Q8GQ78	ORF C32	Alkyl hydroperoxide reductase AhpD	6.78955	-23.0921	287
Q1W558	EXA3	Putative uncharacterized protein	6.78884	-16.9075	287
Q8KN87		Similar to UDP-glucose/GDP-mannose dehydrogenase	6.7866	-16.3452	287
A0A0A8RHE7	phuT	Heme-transporter, PhuT	6.78654	-4.32084	287
B3G1W6	PACL_0240	Conjugal transfer/entry exclusion protein	6.78362	-26.6451	287
Q8KN78		Similar to DegT/DnrJ/EryC1/StrS family	6.78263	-14.3877	287
Q51496	pahB	Dehydrogenase	6.78065	-8.46438	287
A0A0E1KMT0	F22031_28715	Transcriptional regulator	6.77791	-8.80732	287
Q8KI64		Similar to UDP-glucose/GDP-mannose dehydrogenase	6.77638	-4.33661	287
A0A0C6F807	PA257_2590	Pseudomonas aeruginosa DNA, complete genome, strain: NCGM257	6.77482	-5.06259	287
A0A0C6ELW2	opmD	OpmD protein	6.77307	-16.2552	287
A0A0C6F1U5	smc	Chromosome partition protein Smc	6.77036	-4.2947	287
A0A0C6F708	PA257_4378	Pseudomonas aeruginosa DNA, complete genome, strain: NCGM257	6.77031	-12.9987	287
A0A077JRY5	fruK	Phosphofructokinase	6.7676	-9.35763	287
A0A0D6HUC8	luxQ	Two-component sensor	6.76329	-18.4855	287
A0A0A8RF83	algF	Alginate biosynthesis protein AlgF	6.75973	-9.78493	287
Q6DMQ4	aadA7	Streptomycin 3''-adenylyltransferase	6.75707	-21.2862	287
A0A097KUW0	aacA56	Aminoglycoside acetyltranferase	6.75512	-9.1186	287
A0A0A8RNQ3	fleN	Site-determining protein	6.75369	-13.8425	287
A0A069Q437	ORFNames=F22031_01180, PAE221_05014	Long-chain fatty acid transport protein	6.751	-8.47483	287
A0A077JSQ8	gyrA	GyrA protein	6.75017	-4.93496	287
A0A0A8RA56	PAMH19_0838	Uncharacterized protein	6.75011	-14.0849	287
A0A0A8RI00	fdoH	Formate dehydrogenase-O iron-sulfur subunit	6.74847	-20.653	287
A0A0A8RCK3	pilG	Protein pilG	6.74385	-12.1461	287
A0A0A8RIZ5	proS	Proline--tRNA ligase	6.74058	-27.2675	287
Q8GQ83	ORF C27	Putative uncharacterized protein ORF C27	6.73929	-4.2176	287
A0A0D6I0B7	ERS445055_03378	Gluconolactonase	6.73886	-8.15373	287
Q5DIR2	sip	Sip	6.73721	-32.3772	287
A0A0A8R9Z0	PAMH19_0630	Uncharacterized protein	6.73649	-14.8153	287
A0A0A8RM74	plcR	Phospholipase C accessory protein plcR	6.73621	-15.5481	287
A0A0A8R9V4	PAMH19_0534	Uncharacterized protein	6.73583	-17.638	287
A0A0D6ITS1	trg_2	Putative chemotaxis transducer	6.73565	-15.5732	287
A0A071LHH8	PA257_4876	Pseudomonas aeruginosa DNA, complete genome, strain: NCGM257	6.73236	-4.18213	287
Q8KIU6		Similar to Bacterial transferase hexapeptide	6.73144	-10.5696	287
A0A0C6EQS4	tktA	Transketolase	6.73118	-8.81751	287
A0A0E1KE54	F22031_10275	Phosphoenolpyruvate carboxykinase	6.73038	-13.1582	287
A0A0C6ESL5	PA257_2719	Pseudomonas aeruginosa DNA, complete genome, strain: NCGM257	6.72938	-10.411	287
Q8KIU8	wbjE	Probable glycosyltransferase WbjE	6.72933	-36.9922	287
A0A0D6FLB8	qmcA	Putative stomatin-like protein	6.72866	-13.1059	287
A0A0A8RRQ7	PAMH19_5400	Uncharacterized protein	6.72723	-2.56864	287
F5CNK5		Lipase	6.72718	-13.6818	287
A0A0C6FAS5	malQ	4-alpha-glucanotransferase	6.72714	-10.0409	287
A0A069Q1H2	purH	Bifunctional purine biosynthesis protein PurH	6.7269	-4.33315	287
B3G0W0	PACL_0030	Phage tail tube protein	6.72634	-4.02375	287
A0A069Q9B1	yceI	UPF0312 protein yceI	6.72433	-4.54165	287
A0A0A8RQY6	PAMH19_5165	Uncharacterized protein	6.7218	-26.8821	287
A0A071KV33	ORFNames=ERS445055_02242, PAE221_00854	Pseudomonas aeruginosa genome assembly PAE221	6.7214	-16.747	287
A0A072ZME6	ORFNames=ERS445055_02942, F22031_28525	Inosine-5'-monophosphate dehydrogenase	6.7213	-16.2735	287
B6E2R6	spm-1	Metallo beta-lactamase SPM-1	6.71325	-12.3733	287
A0A072ZIZ5	hemY	Heme biosynthesis protein HemY	6.71162	-4.86519	287
A0A0A8RSB3	tnpT	Cointegrate resolution protein T	6.7105	-24.4841	287
A0A0C6EXL0	hplW	HplW protein	6.70964	-10.287	287
W0TX72	aacA1	AAC(6')-Ia aminoglycosides acetyltransferase	6.70886	-13.0543	287
A0A072ZK86	ORFNames=F22031_09340, PA257_6318	Pseudomonas aeruginosa DNA, complete genome, strain: NCGM257	6.70878	-62.4274	287
A0A0D6IA61	lasR_2	Transcriptional regulator	6.70854	-9.51254	287
Q8GQ05	ORF C106	Pseudomonas aeruginosa DNA, complete genome, strain: NCGM257	6.70759	-20.1428	287
A0A0A8RQH1	PAMH19_5192	Putative membrane protein	6.70724	-18.5209	287
A0A0D6IXF4	cmpR_5	Putative transcriptional regulator	6.70707	-19.4647	287
B3G1D4	PACL_0143	Hypothetical ABC transporter protein	6.70436	-6.28468	287
A0A0C6F450	hslR	Heat shock protein 15	6.70279	-13.7307	287
A0A0E3XD27		Zonula occludens toxin	6.6962	-24.7702	287
A0A069Q5K1	PAMH19_4178	DegV domain-containing protein XAC3508	6.69375	-8.23769	287
A0A0E1KGY2	F22031_12205	2OG-Fe(II) oxygenase	6.69281	-8.72862	287
A0A0D7N110	ERS445055_03986	Dienelactone hydrolase	6.69267	-16.2139	287
A0A0D6IGD1	hdl IVa	Haloacid dehalogenase	6.69257	-5.70801	287
A0A0C7CVD4	PAE221_01682	Pseudomonas aeruginosa genome assembly PAE221	6.69167	-34.3642	287
T2AAN4	tnpA	TnpA	6.6897	-9.13127	287	pg:16834611
Q1W4X8	EXB8	Putative transposase	6.68432	-4.97715	287
A0A072ZS40	icaR	Pseudomonas aeruginosa DNA, complete genome, strain: NCGM257	6.68271	-20.6507	287
A0A087L9K3	yhjC	Putative HTH-type transcriptional regulator YhjC	6.67985	-5.0284	287
K7SRL8		Helicase	6.67806	-8.64481	287
A0A0E1KJ05	coaX	Type III pantothenate kinase	6.6778	-5.50728	287
A0A072ZFT9	atpH	ATP synthase subunit delta	6.67695	-4.04562	287
A0A069PZ85	gltA	Citrate synthase	6.67489	-4.67317	287
Q8GQ15	lspA	Lipoprotein signal peptidase	6.6678	-24.3426	287
A0A0D7MLU3	F22031_30395	Membrane protease subunit, stomatin/prohibitin	6.66737	-18.4962	287
A0A0A8RDS3	PAMH19_2328	Uncharacterized protein	6.66238	-8.53803	287
A0A0C6FKH6	PA257_6619	Pseudomonas aeruginosa DNA, complete genome, strain: NCGM257	6.6607	-17.4474	287
A0A080VW31	dppA1	Peptide ABC transporter substrate-binding protein	6.66059	-13.0651	287
Q5DIP2	PA2403	PA2403	6.6604	-33.5918	287
A0A080VMS0	opuAA	Glycine betaine transport ATP-binding protein OpuAA	6.6591	-13.5165	287
A0A0A8RFL2	PAMH19_1495	Acyl-CoA dehydrogenase	6.65886	-60.6327	287
Q9RLJ0	czrC	CzrC protein	6.65504	-10.1206	287
A0A0C6EK67	cynX	CynX protein	6.65477	-8.1985	287
A0A0C6FKG3	fkl	Peptidyl-prolyl cis-trans isomerase	6.65354	-4.02491	287
A0A0C7D6D2	PAE221_05823	Peptidyl-prolyl cis-trans isomerase	6.65354	-4.02491	287
A0A0A8RKW0	PAMH19_4907	Uncharacterized protein	6.65239	-4.87904	287
A0A0A8RFZ0	PAMH19_1759	Uncharacterized protein	6.6523	-11.9373	287
A6N5C7		DNA helicase	6.65093	-18.3854	287
A0A0E1KJG5	F22031_16835	Alcohol dehydrogenase	6.65045	-21.571	287
A0A0C7CVP4	trmE	tRNA modification GTPase MnmE	6.64985	-11.9781	287
Q8GPS6	ORF SG76	Putative uncharacterized protein ORF SG76	6.64935	-4.28315	287
A0A071L2C9	phnA	PhnA protein	6.64859	-11.9738	287
A0A0C6F012	opdO	OpdO protein	6.64697	-20.5284	287
A0A0D6IBJ2	ERS445055_04092	ATP-dependent transcriptional regulator	6.64471	-12.1186	287
A0A0C6EQ92	PA257_1997	Pseudomonas aeruginosa DNA, complete genome, strain: NCGM257	6.64456	-4.29114	287
A0A0A8RNR9	PAMH19_5910	Uncharacterized protein	6.64072	-12.043	287
A0A0C6FD27	fixI	FixI protein	6.63134	-5.31617	287
A0A0C6F023	hasD	HasD protein	6.62637	-27.5662	287
A6N5D6		Putative uncharacterized protein	6.62499	-11.0682	287
A0A0A8RIN5	PAMH19_4160	Transposon Tn552 resolvase	6.62371	-14.6209	287
A0A0C6EED6	PA257_2210	Pseudomonas aeruginosa DNA, complete genome, strain: NCGM257	6.6228	-4.08568	287
H2FH58	mutL	DNA mismatch repair protein	6.62153	-20.9702	287
A0A0A8RMZ0	bkdB	Lipoamide acyltransferase component of branched-chain alpha-keto acid dehydrogenase complex	6.62144	-4.33388	287
A0A071KWK9	mdtC_2	Efflux transporter	6.62097	-9.30621	287
A0A0D6HKZ5	ERS445055_02714	Type VI secretion protein	6.61999	-10.4997	287
A0A0A8RCZ3	pchF	Pyochelin synthetase	6.61765	-18.1898	287
B3G1M4	PACL_0689	Putative uncharacterized protein	6.61733	-4.96704	287
A0A0D6I1R8	ERS445055_03525	Putative dienelactone hydrolase family protein	6.61567	-4.43203	287
Q8KHM2		Wzz	6.61065	-4.16411	287
A0A0E1KKQ4	F22031_22800	Aminopeptidase N	6.60949	-8.09281	287
A0A0A8RJ90	ehhadh	Peroxisomal bifunctional enzyme	6.60808	-4.97651	287
A0A0E1KE50	F22031_10250	3-hydroxyacyl-CoA dehydrogenase	6.60808	-4.97651	287
A0A073A2T4	dnaE	DNA-directed DNA polymerase	6.60518	-15.6046	287
Q51503		Small component of pyocin AP41	6.60433	-5.0697	287
A0A0A8REX8	plsB	Glycerol-3-phosphate acyltransferase	6.60377	-16.0819	287
A0A0D7MB79	sdhA_1	Oxidoreductase	6.60255	-12.9184	287
G8EFH3	merR	MerR	6.6008	-10.267	287
A0A0A8RGJ7	phrB	Deoxyribodipyrimidine photo-lyase	6.60006	-28.9055	287
A0A0E1KKM0	F22031_24710	Cro/Cl family transcriptional regulator	6.59819	-16.747	287
A0A069QCS0	hcp1_1	Hcp1 family type VI secretion system effector	6.59783	-8.04031	287
A0A081HJY2	mexH	MexH protein	6.59543	-12.6547	287
A0A0E1KNK7	F22031_24395	Uncharacterized protein	6.59533	-4.46801	287
A0A0C7D7J4	PAE221_05824	Pseudomonas aeruginosa genome assembly PAE221	6.59482	-12.6412	287
A0A071LE54	hisB	Imidazoleglycerol-phosphate dehydratase	6.59457	-27.8806	287
A0A069QB33	yabJ_4	Endoribonuclease	6.59392	-35.1276	287
A0A0C6F086	PA257_3670	Pseudomonas aeruginosa DNA, complete genome, strain: NCGM257	6.59232	-18.8121	287
A0A0D7N0B8	ssuA_6	Putative periplasmic aliphatic sulfonate-binding protein	6.59208	-8.44833	287
A0A0D6ISE9	xylC	Putative aldehyde dehydrogenase	6.59036	-10.2875	287
A0A069QAV5	ptpA	Phosphotyrosine protein phosphatase	6.58736	-28.063	287
Q51491	orf1	Orf1 protein	6.58646	-10.7084	287
A0A0A8RMP6	PAMH19_3985	Uncharacterized protein	6.58607	-9.32325	287
A0A0A8RQG6	PAMH19_5187	Uncharacterized protein	6.58584	-10.4165	287
C8CEC0	nahI	Hydoroxymuconic semialdehyde dehydrogenase	6.58459	-4.10339	287
A0A0C6ESH7	fecA	FecA protein	6.5833	-8.11822	287
A0A0E1KIB0	F22031_20340	UPF0246 protein F22031_20340	6.58165	-5.65277	287
B3G156	ORFNames=PA257_1029, PACL_0123	Hypothetical bacteriophage protein	6.58115	-10.4643	287
A0A0C6F4D0	PA257_1432	Pseudomonas aeruginosa DNA, complete genome, strain: NCGM257	6.57814	-10.6888	287
A0A0A0WDT4	algD	GDP-mannose dehydrogenase	6.57795	-8.06839	287
A0A0A8RAY7	xseA	Exodeoxyribonuclease 7 large subunit	6.57421	-23.0743	287
A0A0E1KEL2	F22031_03765	Homoserine O-acetyltransferase	6.57388	-22.6881	287
A0A0A0Q7Y5		Beta-lactamase	6.57307	-10.6435	287
A0A072ZJQ5	argA	Amino-acid acetyltransferase	6.57197	-8.39314	287
A0A080VIE9	eda_2	2-dehydro-3-deoxyphosphogluconate aldolase	6.57178	-4.13078	287
B3SP78	cadA	Multidrug efflux RND transporter	6.56998	-4.99988	287
A0A0A8RH64	nagZ	Beta-hexosaminidase	6.56858	-6.77994	287
A0A073A130	ycaC_3	Hydrolase	6.56789	-8.82283	287
B6E4Z4	rhlI	Acyl-homoserine-lactone synthase	6.56684	-5.12333	287
Q6X3L7	CP69	DNA helicase	6.56588	-4.05469	287	pg:13917281
A0A081HED8	ORFNames=F22031_02485, PAE221_04775	CdaR family transcriptional regulator	6.56574	-12.8218	287
A0A0D6HSW1	cysE_2	Acetyltransferase	6.56499	-17.1088	287
A0A0D6GUX3	ERS445055_01741	Putative oxidoreductase	6.56218	-4.84212	287
A0A080VTZ6	ORFNames=ERS445055_01285, PAE221_04094	Cytochrome P450	6.5617	-23.4542	287
A0A0C7D297	PAE221_04270	Pseudomonas aeruginosa genome assembly PAE221	6.55978	-10.2238	287
A0A0D6ITC0	ERS445055_05358	Universal stress protein	6.55876	-24.7383	287
Q6ZXR3	bdhA	3-hydroxybutyrate dehydrogenase	6.55847	-10.0031	287
A0A0D6IP41	ERS445055_05081	Oxidoreductase FAD-binding region	6.5575	-4.53882	287
A0A0E1KMA9	F22031_25800	Alkanesulfonate monooxygenase	6.55724	-15.0177	287
A0A0D6I4E5	ERS445055_03637	Domain of uncharacterised function (DUF1937)	6.55464	-11.0664	287
A0A0C7CXV7	PAE221_02573	Pseudomonas aeruginosa genome assembly PAE221	6.55458	-33.1349	287
A0A0E1KP48	F22031_29170	Uncharacterized protein	6.55356	-16.6711	287
Q79AF5	pobA	PobA protein	6.55085	-9.2533	287
A3F6B0		Putative uncharacterized protein	6.54945	-10.2149	287
B3G1W2	cagX	Type IV secretory pathway protein	6.5489	-16.6771	287
A0A0C6EP58	PA257_0115	Pseudomonas aeruginosa DNA, complete genome, strain: NCGM257	6.54875	-13.4274	287
A0A080VD11	pitA	Low-affinity inorganic phosphate transporter 1	6.5469	-10.1325	287
A0A069PYU3	alyA_1	Lyase	6.5449	-4.64182	287
A0A0C7D4R9	ORFNames=ERS445055_03663, PAE221_05193	Pseudomonas aeruginosa genome assembly PAE221	6.5422	-9.97887	287
A0A0C6F6I9	PA257_4163	Pseudomonas aeruginosa DNA, complete genome, strain: NCGM257	6.5415	-4.13096	287
Q9KID0	wbjB	Similar to Polysaccharide biosynthesis protein	6.54026	-11.2735	287
A0A0D6FE55	oprD_1	Outer membrane porin	6.53898	-9.9821	287
A0A0A8RN99	phhC	Aromatic-amino-acid aminotransferase	6.5384	-10.0945	287
A0A0C6EQC0	PA257_5678	Pseudomonas aeruginosa DNA, complete genome, strain: NCGM257	6.53679	-25.7744	287
A0A0A8RCJ6	uvrA	UvrABC system protein A	6.53274	-10.3311	287
A0A0C6EYM9	PA257_4672	Pseudomonas aeruginosa DNA, complete genome, strain: NCGM257	6.53203	-25.6448	287
A0A077JRS8	lysS	Lysine--tRNA ligase	6.53144	-15.1742	287
Q7WXY4	RL076	Putative uncharacterized protein	6.52902	-4.20066	287
A0A0D6IYE9	ERS445055_05811	Putative glycosyltransferase	6.5284	-6.34028	287
A0A0C7CWG4	cusS_2	Histidine kinase	6.52666	-8.1979	287
A0A0C6F580	ORFNames=F22031_24575, PA257_1642	Pseudomonas aeruginosa DNA, complete genome, strain: NCGM257	6.52538	-32.3762	287
A0A0C7CY72	PAE221_02485	Pseudomonas aeruginosa genome assembly PAE221	6.52315	-8.60973	287
A0A069Q3R5	ORFNames=ERS445055_03943, F22031_01660	N(G), N(G)-dimethylargininedimethylaminohydrolase	6.52271	-4.00838	287
A0A0A8RQZ2	copB	Copper resistance protein B	6.51818	-5.52396	287
A0A069Q5R4	ribH	6,7-dimethyl-8-ribityllumazine synthase	6.51509	-11.4549	287
A0A0D6IE75	aaeB_6	Fusaric acid resistance protein region	6.51097	-9.68198	287
A0A071L3K8	leuE_2	Leucine export protein LeuE	6.50852	-11.7571	287
A0A0C7D599	ORFNames=F22031_08155, PAE221_05373	Formate dehydrogenase	6.50793	-16.1807	287
A0A0E3JS25	gyrB	Gyrase B	6.50522	-4.45356	287
A0A071KZI3	ygjP	Metal-dependent hydrolase	6.50514	-10.8043	287
A0A0C7CYE8	PAE221_02677	Pseudomonas aeruginosa genome assembly PAE221	6.50205	-16.5335	287
A0A0C7D219	aaeB_2	Fusaric acid resistance protein	6.49963	-4.82838	287
A0A0C7AHU9	hcrB	Pseudomonas aeruginosa DNA, complete genome, strain: NCGM257	6.49722	-14.3642	287
A0A0C6EUE8	PA257_3340	Pseudomonas aeruginosa DNA, complete genome, strain: NCGM257	6.49671	-6.61979	287
A0A072ZDQ3	ORFNames=F22031_29725, PAMH19_5349	Fis family transcriptional regulator	6.49607	-12.744	287
A0A071LEU8	cysA	Sulfate/thiosulfate import ATP-binding protein CysA	6.49482	-13.7333	287
Q7WXX1	RL089	DNA helicase	6.49343	-12.558	287
A0A0C6EK28	popD	PopD protein	6.49231	-14.1117	287
B3G1D9	PACL_0138	Proline racemase family protein	6.48847	-9.87984	287
A0A0E1KQR9	F22031_32120	Uncharacterized protein	6.48707	-5.34297	287
A0A0A8RAH9	PAMH19_1115	Major facilitator superfamily (MFS) transporter	6.48677	-4.1554	287
A0A069QBJ5	xcpV	General secretion pathway protein GspI	6.48662	-8.06382	287
B3G2R4	PACL_0667	Putative uncharacterized protein	6.48603	-5.58741	287
A0A0C7ACA1	ORFNames=F22031_03510, PAE221_04585	NAD(P)H dehydrogenase	6.48588	-14.6851	287
A0A0C6EZE3	mutS	DNA mismatch repair protein MutS	6.48493	-34.5562	287
A0A0C6FD24	PA257_6508	Pseudomonas aeruginosa DNA, complete genome, strain: NCGM257	6.48059	-24.3679	287
A0A0C7CX46	PAE221_02088	Pseudomonas aeruginosa genome assembly PAE221	6.48035	-45.9586	287
A0A0C6EGI1	PA257_2982	Pseudomonas aeruginosa DNA, complete genome, strain: NCGM257	6.48008	-6.87882	287
A0A0C7CSK7	PAE221_00318	Pseudomonas aeruginosa genome assembly PAE221	6.47983	-20.1859	287
A0A0E1KQB7	F22031_31400	(2Fe-2S)-binding protein	6.4759	-12.0331	287
A0A069Q0W1	rho	Transcription termination factor Rho	6.47477	-4.04978	287
A0A0C6EUH9	PA257_0017	Pseudomonas aeruginosa DNA, complete genome, strain: NCGM257	6.47337	-45.9586	287
Q5DIN8	pvdZ	PvdZ	6.47087	-15.8538	287
A0A0A8RU56	PAMH19_6298	Putative type II secretion protein	6.47075	-4.88336	287
A0A081HRW4	ORFNames=F22031_08770, PA257_6203	Metalloendopeptidase	6.47072	-5.26033	287
A0A0C6ESK6	PA257_2704	Pseudomonas aeruginosa DNA, complete genome, strain: NCGM257	6.47013	-9.06075	287
A0A069Q601	nth	Endonuclease III	6.46347	-5.44965	287
A0A0C6E7D2	bvga	Bvga protein	6.46122	-8.2356	287
Q59652	fimU	FimU protein	6.46111	-5.621	287	pae:PA4550
A0A071L1X3	aphA1	Acetylpolyamine aminohydrolase	6.46092	-4.64126	287
A0A069Q1Q4	thiC	Phosphomethylpyrimidine synthase	6.45907	-5.4316	287
A0A069Q764	macA_1	Pseudomonas aeruginosa DNA, complete genome, strain: NCGM257	6.45783	-4.9756	287
A0A0D6HK33	pvdP	Protein PvdP	6.45783	-5.02614	287
A0A0C6F529	ORFNames=F22031_24475, PA257_1622	DNA packaging protein	6.45284	-4.78655	287
A0A0A8REG1	ORFNames=PAMH19_1236, PAMH19_2762	Cobyrinic acid ac-diamide synthase	6.4517	-4.05484	287
A0A0C7CZA0	PAE221_03057	Pseudomonas aeruginosa genome assembly PAE221	6.45134	-13.2026	287
A0A0C7CU97	PAE221_00884	Pseudomonas aeruginosa genome assembly PAE221	6.4509	-8.77993	287
A0A0A8RPH9	PAMH19_4952	Uncharacterized protein	6.44695	-4.57157	287
A0A0C6F2K0	yedA	YedA protein	6.44608	-8.28213	287
A0A077JPF7	PA257_5053	Pseudomonas aeruginosa DNA, complete genome, strain: NCGM257	6.44491	-4.3238	287
A0A081HTD6	ORFNames=ERS445055_04721, F22031_05975	Hydrolase	6.44456	-4.02028	287
Q7WY33	RL024	Putative uncharacterized protein	6.44452	-15.2758	287
A0A0C7CSE7	PAE221_00737	Pseudomonas aeruginosa genome assembly PAE221	6.44128	-6.41003	287
A0A0A8RNR0	pvdG	Protein PvdG	6.44006	-5.91561	287
Q9ZFQ1	fdx	Ferredoxin	6.43736	-4.81749	287
B3G1T5	PACL_0209	Putative uncharacterized protein	6.4369	-4.00665	287
Q06578	imm1	Pyocin-S1 immunity protein	6.43448	-4.09881	287
A0A0A8RJ34	trbE3	Conjugal transfer ATPase TrbE	6.43288	-5.33058	287
Q1W4Z7	EXA64	Putative LysR binding protein	6.43032	-28.6821	287
Q5DIV8	pvdJ	PvdJ	6.43021	-34.8939	287
A0A080VRC4	queA	S-adenosylmethionine:tRNA ribosyltransferase-isomerase	6.42722	-4.8621	287
A0A0E1KNZ3	F22031_21025	Peptidase	6.42517	-16.9017	287
A0A0A8RET1	PAMH19_1342	Uncharacterized protein	6.42362	-7.08506	287
A0A0A8RLC9	PAMH19_5145	Erf family protein	6.42139	-16.792	287
A0A0A8RM52	PAMH19_3997	Uncharacterized protein	6.42105	-4.10893	287
A0A0D7M794	mqo_2	Probable malate:quinone oxidoreductase	6.42087	-4.08786	287
A0A0D7MXR3	amiC_2	Branched-chain amino acid ABC transporter substrate-binding protein	6.41986	-4.15453	287
A0A0E1KLT6	F22031_27010	Peptide synthetase	6.41885	-29.7137	287
Q58CI5	pa1310004	Zona occludens toxin homologue	6.41603	-14.018	287
A0A0A8RL72	pcrV	Type III secretion protein PcrV	6.41356	-4.46929	287
A0A0E1K9H2	F22031_03910	Restriction modification system subunit S	6.41237	-16.9461	287
A0A069PXH2	atpG	ATP synthase gamma chain	6.40789	-26.0738	287
A0A0A8RI74	hldE	Bifunctional protein HldE	6.40182	-4.0211	287
A0A069QL67	PA257_0193	Pseudomonas aeruginosa DNA, complete genome, strain: NCGM257	6.39835	-12.3944	287
A0A0E1KBE5	F22031_01495	Aminoglycoside resistance protein	6.3977	-19.0218	287
A0A0A8RE46	lpd3	Dihydrolipoyl dehydrogenase	6.39686	-4.44574	287
A0A080VLW4	int5	Integrase	6.39476	-9.42901	287
A0A072ZJ40	hapE_2	4-hydroxyacetophenone monooxygenase	6.39196	-5.40589	287
A0A077JVL2	uvrC	UvrABC system protein C	6.39146	-15.0792	287
A7MAG2		Uncharacterized protein	6.3913	-16.9868	287	pg:5495340
A0A072ZJY4	tpiA	Triosephosphate isomerase	6.39107	-20.7877	287
A0A0C7CZ16	clpB	Chaperone protein ClpB	6.39106	-9.34958	287
A0A0C6EPI3	paaH	PaaH protein	6.39096	-17.2689	287
A0A0C6ERV0	cupB1	CupB1 protein	6.38392	-18.2971	287
A0A073A4E8	actP	Acetate permease	6.38369	-5.18616	287
P17837	pilA	Fimbrial protein	6.38144	-9.42785	287
A0A071KSG9	ORFNames=ERS445055_04364, F22031_04095	Pseudomonas aeruginosa DNA, complete genome, strain: NCGM257	6.38091	-4.06577	287
A0A0D6I8D3	yibH_6	Putative multidrug resistance efflux pump	6.38056	-8.33474	287
A0A072ZPI8	ORFNames=ERS445055_02389, F22031_25480	Peptidase	6.37576	-11.9074	287
A0A069Q0W4	ccoP	Cbb3-type cytochrome c oxidase subunit	6.37495	-4.188	287
A0A072ZR03	secD	Protein translocase subunit SecD	6.37332	-17.2638	287
A0A072ZEF5	ddlB	D-alanine--D-alanine ligase	6.36823	-9.72706	287
A0A0D6IAJ8	ltaS	Sulfatase	6.36601	-13.8769	287
A0A0D6I1L5	ERS445055_03527	MFS transporter	6.36556	-8.76102	287
A0A0E1K9M1	F22031_04195	ATP-binding protein	6.36504	-4.02227	287
A0A0A8RGH1	cobN	Aerobic cobaltochelatase subunit CobN	6.36475	-40.373	287
Q7WZP5	dadA	Putative D-amino acid oxidase	6.3643	-9.94222	287
A0A0A8R976	PAMH19_0003	Uncharacterized protein	6.36122	-4.3467	287
A0A0A8RFQ7	algL	Alginate lyase	6.36014	-4.82058	287
A0A0D6I0H1	ERS445055_03386	Proteasome-type protease	6.35841	-4.4129	287
A0A0C7CTR5	dctA	C4-dicarboxylate transport protein	6.35826	-4.55041	287
A0A0D6HJU6	ERS445055_02672	Peptidase	6.35789	-28.914	287
A0A0C6F014	PA257_1856	Pseudomonas aeruginosa DNA, complete genome, strain: NCGM257	6.35681	-12.0545	287
A0A0C7CS14	PAE221_00264	Pseudomonas aeruginosa genome assembly PAE221	6.35645	-4.62929	287
Q6X3S7	CP10	Uncharacterized protein	6.35619	-13.4706	287	pg:13917221
A0A0C6EZA4	ORFNames=PA257_3429, PA257_3439	Pseudomonas aeruginosa DNA, complete genome, strain: NCGM257	6.35614	-9.20207	287
Q8GBY9	rmd	Putative oxidoreductase	6.35138	-5.20522	287
A0A0C6F465	gntK	GntK protein	6.34906	-4.29722	287
Q9ZIJ2	gnuK	Gluconate kinase	6.34906	-4.29722	287	pae:PA2321
A0A0C6F7E4	yhjG	YhjG protein	6.3461	-10.689	287
Q9RPB3		Putative uncharacterized protein	6.34325	-12.2007	287
A0A069Q2H3	xdhA	Xanthine dehydrogenase	6.34252	-10.4456	287
A0A0A8REE0	vanA	Vanillate O-demethylase oxygenase subunit	6.33878	-4.0003	287
A0A0E1KUX8	F22031_08670	Rieske (2Fe-2S) protein	6.33878	-4.0003	287
A0A072ZQ19	algA1	Alginate biosynthesis protein AlgA	6.33845	-4.16565	287
A0A0D6I8T0	tycA	AMP-binding protein	6.3373	-10.6266	287
A0A080VG08	PAMH19_4487	Phosphoserine phosphatase	6.3373	-4.03528	287
A6N5U6		Rhs family protein	6.32981	-24.9357	287
Q8GQ49	ORF C61	Putative uncharacterized protein ORF C61	6.32928	-8.32808	287
A0A0C6EYT3	opmQ	OpmQ protein	6.32877	-5.68746	287
A0A069PZ24	PAMH19_3834	Uncharacterized protein	6.32659	-4.12223	287
A0A0D5ZBD5	gyrA	GyrA mutant E153K	6.32256	-5.26161	287
A0A0C6EJX1	PA257_4020	Pseudomonas aeruginosa DNA, complete genome, strain: NCGM257	6.32014	-4.24881	287
A0A0C6EBW2	PA257_1403	Pseudomonas aeruginosa DNA, complete genome, strain: NCGM257	6.32002	-10.1155	287
Q51388	ybaK_1	Cys-tRNA(Pro)/Cys-tRNA(Cys) deacylase	6.31903	-4.20802	287	pae:PA3580
A0A0E1KMJ9	F22031_22590	SAM-dependent methyltransferase	6.31666	-8.374	287
A0A0D6GLK8	ERS445055_01482	Glyoxalase/bleomycin resistance protein/dioxygenase family protein	6.31287	-8.97541	287
A0A0E1KQQ4	F22031_24360	Integrase	6.31141	-4.8157	287
A0A0A8RP55	flhF	Flagellar biosynthesis protein flhF	6.31026	-8.87338	287
A0A0C7D1U8	PAE221_04059	Pseudomonas aeruginosa genome assembly PAE221	6.3069	-9.04641	287
A0A0D6HBC1	tetA_1	MFS transporter	6.30465	-6.74601	287
A0A0C6EMX7	lnt	Apolipoprotein N-acyltransferase	6.30304	-8.54758	287
A0A0A8RHB4	rng	Ribonuclease G	6.29711	-8.87334	287
A0A0E1KFE3	F22031_12800	Signal peptide protein	6.29624	-13.4335	287
B6CXM2	trpE	TrpE	6.29427	-12.2055	287
A0A071L3S8	murA	UDP-N-acetylglucosamine 1-carboxyvinyltransferase	6.29327	-19.2801	287
Q4W1U4	ofn12	Uncharacterized protein	6.29173	-4.76982	287	pg:3399434
A0A072ZE65	lrp_1	AsnC family transcriptional regulator	6.29166	-8.16247	287
A0A073A4H0	kdgR_2	IclR family transcriptional regulator	6.28815	-7.7996	287
Q4W1S9	ofxX	OfxX fusion product	6.28622	-5.06761	287	pg:3399448
A0A0A8RC77	trpE	Anthranilate synthase component 1	6.28537	-8.09761	287
A0A077JQL5	28	Protein gp28	6.28503	-8.08714	287
A0A0E1KIK2	F22031_15050	Pilus assembly protein	6.28491	-5.3831	287
A0A071L3D9	amiD_2	N-acetylmuramoyl-L-alanine amidase	6.28488	-24.3325	287
M1QS48	kfrA	KfrA	6.28438	-15.3015	287	pg:14678514
A0A0D6ILI7	pepQ	Metallopeptidase	6.2815	-13.0114	287
A0A0D6GLG2	fabG_6	Short-chain dehydrogenase	6.2783	-5.92038	287
A0A0A8RDK8	PAMH19_2305	Uncharacterized protein	6.26009	-4.73132	287
A0A0C6FD38	ligA	DNA ligase	6.25827	-4.71336	287
A0A0E1KFQ8	F22031_15475	Diguanylate cyclase	6.25688	-6.01975	287
A0A0E1KIW4	F22031_19225	Cytochrome P450	6.25393	-11.1918	287
A0A071L2N4	hemL	Glutamate-1-semialdehyde 2,1-aminomutase	6.25222	-4.88735	287
A0A072ZZP2	ORFNames=ERS445055_04309, F22031_03485	UPF0176 protein ERS445055_04309	6.25164	-4.98426	287
A0A0C7D5T2	parC	DNA topoisomerase 4 subunit A	6.25093	-4.63926	287
B3G0X4	PACL_0046	Putative uncharacterized protein	6.24746	-6.05514	287
A0A0A8RLI7	panE	2-dehydropantoate 2-reductase	6.24729	-5.67025	287
A0A0E1KFL8	F22031_05755	2-dehydropantoate 2-reductase	6.24729	-5.67025	287
A0A0E1KBB1	F22031_05170	Membrane protein	6.24534	-4.10557	287
Q8GPY7	glnA4	Putative glutamine-synthetase	6.24229	-5.04446	287
A0A0D7MZ26	icmF1	IcmF1	6.24108	-15.2687	287
A0A0A8RLK1	recD	RecBCD enzyme subunit RecD	6.23733	-8.00695	287
A0A0A8RJS3	cobB2	NAD-dependent protein deacylase 2	6.2333	-4.42771	287
A0A0A8RNE5	PAMH19_4602	Uncharacterized protein	6.23155	-4.01055	287
A0A0A8RLF2	PAMH19_5171	Uncharacterized protein	6.22819	-4.14414	287
A0A0D7MNE5	F22031_13810	DNA-binding protein	6.22648	-9.50743	287
B3G1A5	ORFNames=PACL_0562, PACL_0629	Putative uncharacterized protein	6.22541	-4.88606	287
A0A072ZH47	ORFNames=ERS445055_00076, F22031_12750	Pseudomonas aeruginosa genome assembly PAE221	6.22462	-15.8795	287
A0A0E1KU35	F22031_30845	AopD protein	6.22361	-4.75357	287
A0A069QEE3	rplT	50S ribosomal protein L20	6.22076	-4.20314	287
A0A080VCE8	PAMH19_3543	Uncharacterized protein	6.21955	-4.56614	287
A0A0C7CSP9	ORFNames=F22031_24890, PAE221_00880	Membrane protein	6.21821	-4.75412	287
A0A072ZPH9	aceA	AceA protein	6.21719	-4.77601	287
A0A080VXM4	ORFNames=ERS445055_05894, F22031_12140	Glutamine synthetase	6.21704	-10.2237	287
A0A077JT07	rluC	Ribosomal large subunit pseudouridine synthase C	6.21524	-4.09044	287
A0A072ZH89	ahpC	AhpC protein	6.21462	-8.41734	287
A0A0C6EYN5	PA257_3209	Pseudomonas aeruginosa DNA, complete genome, strain: NCGM257	6.21128	-4.97605	287
A0A0D6I010	fadL	Outer membrane protein transport protein	6.2105	-7.19515	287
A0A0C7CRF4	PAE221_00320	Pseudomonas aeruginosa genome assembly PAE221	6.20918	-4.25545	287
A0A069QB72	fadB	Fatty acid oxidation complex subunit alpha	6.20579	-19.0194	287
M1S0L5	tnp	ISPa47 transposase	6.2047	-5.45536	287
O87614	tnpA	Transposase	6.20164	-13.0262	287
A0A0C7D3N1	PAE221_04816	Pseudomonas aeruginosa genome assembly PAE221	6.2	-13.3185	287
A0A0C6EU20	PA257_1779	Pseudomonas aeruginosa DNA, complete genome, strain: NCGM257	6.19942	-5.54786	287
A0A0A8RGG8	PAMH19_1985	Uncharacterized protein	6.19676	-10.7232	287
A0A072ZLK6	yihG_2	Acyltransferase	6.18514	-6.74728	287
A0A071L0E3	yciH	Pseudomonas aeruginosa DNA, complete genome, strain: NCGM257	6.18349	-4.23372	287
B3G2L0	PACL_0484	Putative uncharacterized protein	6.18173	-4.03877	287
A0A072ZPD2	agcS	Amino acid carrier protein	6.17828	-8.20385	287
B0YZK6	tnpA	Transposase	6.17749	-8.64472	287
A0A069QIR8	uvrY_1	Pseudomonas aeruginosa genome assembly PAE221	6.17667	-6.13176	287
A0A0A8RQX4	PAMH19_5443	Uncharacterized protein	6.17486	-8.5797	287
A7MAG3	rA1	Uncharacterized protein	6.17473	-5.49452	287	pg:5495346
A0A0C7CYP3	macB_3	ABC transporter permease	6.17018	-7.14592	287
A0A0D6ITF0	ERS445055_05359	Universal stress protein	6.16975	-37.6891	287
A0A069PYN6	ORFNames=ERS445055_04803, F22031_06390	Glyoxalase	6.16655	-11.2912	287
Q5ZGW5		Hypothetical chlorite dismutase	6.16382	-5.17378	287
A6N6U5	tnpA	TnpA	6.16057	-4.53798	287
Q51565	orf2332	Orf2332 protein	6.15797	-5.28732	287
A0A0C7CUK1	PAE221_01299	Pseudomonas aeruginosa genome assembly PAE221	6.15715	-6.40106	287
A0A0A8RLD7	PAMH19_5155	Uncharacterized protein	6.15502	-9.95187	287
A0A0D6IT56	gmr_8	Putative sensory box protein	6.14981	-5.07317	287
Q8GPS5	ORF SG77	Putative uncharacterized protein ORF SG77	6.14723	-31.1431	287
A0A0E1KJU1	F22031_17505	Acyl-CoA dehydrogenase	6.1469	-5.07896	287
A0A0D6HNJ6	ERS445055_02791	Uncharacterised protein	6.1448	-4.67072	287
G8CP79		Uncharacterized protein	6.14139	-4.3279	287	pg:20712651
A0A0A8RLJ9	PAMH19_5189	Uncharacterized protein	6.13794	-4.06349	287
Q4W1T0	mobE	MobE mobilisation protein	6.1332	-4.3547	287	pg:3399431
A0A071KVK0	PAE221_00285	Alkyl hydroperoxide reductase AhpD	6.13218	-34.0223	287
A0A0C7D5Z1	hutI	Imidazolonepropionase	6.13004	-4.44523	287
A0A069Q6I4	oprF_1	Lipotoxon F, LptF	6.12951	-4.59085	287
A0A0A8RLU2	mlaF	Putative phospholipid import ATP-binding protein MlaF	6.12873	-4.54331	287
B3G1S4	PACL_0198	Putative uncharacterized protein	6.12574	-9.78316	287
A7MAH9	traK	TraK protein	6.12236	-5.02515	287	pg:5495349
A0A0A8RN30	OsABCB25	ABC transporter B family member 25	6.12	-4.66728	287
A0A0C6FFI1	PA257_5055	Pseudomonas aeruginosa DNA, complete genome, strain: NCGM257	6.11518	-5.4432	287
A0A0A8RCZ7	rne	Ribonuclease E	6.10557	-10.8018	287
A0A071L2F7	ccoN	Cbb3-type cytochrome c oxidase subunit I	6.10329	-4.08751	287
A0A0D6GA74	ycgG	Cyclic diguanylate phosphodiesterase	6.1022	-24.204	287
A0A0C7CYG5	macB_1	ABC transporter ATP-binding protein	6.09919	-9.74141	287
A0PCW0	fliC	A-type flagellin	6.0904	-10.5543	287
Q0E6E0	trbG	TrbG protein	6.08707	-6.30539	287	pg:4290890
A0A071KZN3	ORFNames=ERS445055_00039, F22031_12540	Flavin and coenzyme A sequestration protein dodecin	6.07309	-4.35353	287
A0A0C7AHR9	ssuC_5	ABC transporter permease	6.0672	-6.89968	287
A0A0A8RRD8	PAMH19_5323	Uncharacterized protein	6.06616	-4.18363	287
A0A0D6HVX8	puuB_7	Amino acid oxidase	6.06616	-4.18363	287
A0A072ZRK3	gabT	4-aminobutyrate aminotransferase	6.06422	-4.14357	287
A0A0D6G0G8	lgrD_1	Nonribosomal peptide synthetase	6.06295	-12.4132	287
G8EFE0	gcuE15	GcuE15	6.06105	-4.05717	287
A0A0E1KAV8	F22031_06575	D-amino acid oxidase	6.06033	-5.66437	287
A0A0D6ILN1	ORFNames=ERS445055_04867, F22031_06715	ATP-dependent protease	6.05587	-4.40494	287
O85740	pchF	Pyochelin synthetase	6.05507	-4.77533	287
A0A0A8R991	PAMH19_0006	Uncharacterized protein	6.05454	-36.7003	287
A0A0C7CYY3	ydiK_1	Membrane protein	6.0487	-4.01483	287
A0A0E1KMF8	F22031_28205	Acyl-CoA dehydrogenase	6.04437	-4.35216	287
A0A0D6I3R1	hcrC_1	Xanthine dehydrogenase	6.03841	-6.01031	287
A0A0D6G797	ghrB_1	2-hydroxyacid dehydrogenase	6.03186	-4.71869	287
A0A0C7CSE1	pqqE	Coenzyme PQQ synthesis protein E	6.02922	-5.86517	287
A0A072ZH11	trpB	Tryptophan synthase beta chain	6.02654	-5.42876	287
Q8KH80		ORF_3	6.02071	-9.01469	287
O86426		Putative uncharacterized protein	6.01128	-4.37373	287
B3G1Q2	PACL_0724	DNA-cytosine methyltransferase	6.00911	-9.18181	287
O68803		Putative uncharacterized protein	6.00897	-4.00534	287
A0A0A8RS30	ambC	Protein AmbC	6.00455	-4.49485	287
A0A0D6I8L6	hxuC	Heme utilization protein	6.0037	-4.12926	287
A0A0C6F960	rubB	RubB protein	6.00046	-9.38264	287
A0A071L3W3	dtd	D-aminoacyl-tRNA deacylase	5.99193	-5.2176	287
A0A0C7CX57	PAE221_02098	Pseudomonas aeruginosa genome assembly PAE221	5.99085	-4.16383	287
A8WEG0		ExoU	5.98904	-10.3542	287
A0A0C6FE09	sdaB	L-serine dehydratase	5.98722	-8.27333	287
A0A0C7CRT4	PAE221_00148	Pseudomonas aeruginosa genome assembly PAE221	5.98632	-8.90494	287
A0A0E1KEL9	F22031_03790	Alkaline phosphatase	5.98499	-9.0516	287
O30536	pcrD	PcrD	5.98264	-4.42052	287
A0A0C6EDD0	hasF	HasF protein	5.97619	-57.3922	287
H6VX88	phaC1	Polyhydroxyalkanoate synthase	5.9758	-27.9135	287
A0A0C7CTL1	PAE221_00845	Pseudomonas aeruginosa genome assembly PAE221	5.97479	-22.893	287
Q8KIS9		Similar to Glycosyl transferases group 1	5.96741	-4.51467	287
A0A069PXN8	gmd	GDP-mannose 4,6-dehydratase	5.96441	-25.4366	287
A0A080VSS0	mreC	Cell shape-determining protein MreC	5.96412	-10.5666	287
A0A0C7CSV4	PAE221_00556	Pseudomonas aeruginosa genome assembly PAE221	5.96187	-10.3341	287
A0A077JRA8	pra	Pra protein	5.9607	-6.1039	287
A0A0A8RDQ2	PAMH19_0852	Integrase	5.95663	-6.1417	287
B3G291	PACL_0365	Putative uncharacterized protein	5.951	-4.67032	287
A0A0D7MH19	ERS445055_00851	Topoisomerase II	5.94935	-4.61819	287
B3G200	PACL_0274	Arsenical resistance efflux pump protein	5.948	-4.77368	287
A0A0D6HJ37	hflK_1	Membrane protein	5.94417	-4.51804	287
Q8GQ77	ORF C33	Putative uncharacterized protein ORF C33	5.93944	-4.48106	287
Q6X2Z5	CL-11	Putative uncharacterized protein CL-11	5.9283	-4.13051	287
A0A071L207	alc	Alc protein	5.9196	-9.7296	287
A0A0C7CW42	metN	Methionine import ATP-binding protein MetN	5.91636	-4.15663	287
B3G239	ORFNames=F22031_04000, PACL_0313	Uncharacterized protein	5.91502	-4.34738	287
A0A080VFN0	mmsA1	Methylmalonate-semialdehyde dehydrogenase	5.91475	-11.533	287
A0A072ZMW4	ntaA_3	5,10-methylene tetrahydromethanopterin reductase	5.91425	-15.9557	287
A0A072ZHL7	iorA_2	Isoquinoline 1-oxidoreductase	5.90045	-12.5748	287
A0A0A8RC27	PAMH19_0452	Uncharacterized protein	5.89376	-4.00059	287
A0A0C6EQE1	PA257_5688	DNA helicase	5.8924	-14.3307	287
A0A071KTT4	PA257_5409	Pseudomonas aeruginosa DNA, complete genome, strain: NCGM257	5.8915	-4.02987	287
A0A0E1KHV0	F22031_19610	Uncharacterized protein	5.8898	-19.9341	287
B8Q4J3	fpvB	Ferripyoverdine receptor	5.88789	-4.27107	287
A0A0A8RAE5	ribB	3,4-dihydroxy-2-butanone 4-phosphate synthase	5.88309	-4.33017	287
A0A0E1KCK8	F22031_03945	Uncharacterized protein	5.8827	-4.0056	287
D9ZHB2	nirS	Putative nitrite reductase	5.87903	-4.95893	287
P0A145	pahQ	Dibenzothiophene metabolism operon protein PahQ	5.87674	-12.4403	287
A0A081HRM7	waaC	WaaC protein	5.85921	-5.39568	287
A0A0A8RTN0	PAMH19_6126	Uncharacterized protein	5.85844	-4.2186	287
A0A0A8RE54	PAMH19_0989	Putative racemase	5.84762	-13.6017	287
Q8KH52		Similar to NeuB family	5.8412	-4.00457	287
A0A0C7D525	luxO_2	Pseudomonas aeruginosa genome assembly PAE221	5.8385	-4.05121	287
A0A0C6F9K1	PA257_5225	Pseudomonas aeruginosa DNA, complete genome, strain: NCGM257	5.8359	-4.94269	287
A0A0C6F253	PA257_2604	Pseudomonas aeruginosa DNA, complete genome, strain: NCGM257	5.83317	-15.2108	287
A0A0C6EFT8	PA257_2742	Pseudomonas aeruginosa DNA, complete genome, strain: NCGM257	5.83087	-4.72856	287
Q51493	ndoA	Naphthalene 1,2-dioxygenase system ferredoxin subunit	5.81758	-4.89951	287
A0A0E1KAU8	F22031_03695	Urea carboxylase	5.80771	-6.69671	287
A0A069QLC5	steT_1	Amino acid permease	5.79323	-4.80954	287
A0A0A8RQL5	sohB	Putative protease sohB	5.77351	-5.14861	287
Q7X3T1	wbpM	UDP-GlcNAc C6 dehydratase	5.76241	-4.07288	287
A0A080VKN2	thiQ	ABC transporter ATP-binding protein	5.75785	-8.2067	287
Q7WY16	cupD3	Putative fimbrial biogenesis usher protein	5.74488	-5.24753	287
A0A0E1K839	F22031_01170	TetR family transcriptional regulator	5.73657	-4.03719	287
B3G2L2	PACL_0486	Transposase	5.72618	-9.56436	287
A0A077JZR1	pncA	Amidase	5.72328	-5.54912	287
B3G235	ORFNames=F22031_03975, PACL_0309	Uncharacterized protein	5.72303	-4.16925	287
A0A0C7D4N2	ORFNames=ERS445055_03736, PAE221_05117	Pseudomonas aeruginosa genome assembly PAE221	5.71899	-8.98816	287
A0A069PZ81	ORFNames=ERS445055_04626, F22031_05505	Hemolysin	5.71833	-32.4833	287
A0A0C7D275	yqiK1	Inner membrane protein YqiK	5.69524	-9.99037	287
A0A069Q098	ORFNames=ERS445055_05567, F22031_10445	Chromosome segregation ATPase	5.66149	-4.69265	287
A0A0D7M7L3	appA_3	Putative binding protein component of ABC transporter	5.63715	-4.04993	287
A0A0C6ERP2	PA257_1022	Pseudomonas aeruginosa DNA, complete genome, strain: NCGM257	5.63415	-26.1751	287
A0A0A8RLF8	PAMH19_5143	Uncharacterized protein	5.63364	-18.7787	287
G8CP74	hth	HTH	5.61713	-8.5289	287	pg:11372492
G8CNY5	virB4	Type IV secretion/conjugal transfer ATPase VirB4	5.61357	-4.02403	287	pg:11372508
A0A0C6FA33	mtlE	MtlE protein	5.58734	-5.82156	287
A0A0A8RG54	sdaA1	L-serine dehydratase	5.57613	-4.2343	287
A0A072ZNW4	cupA2	Chaperone CupA2	5.57274	-8.44211	287
A8WEF2		ExoU	5.54683	-5.30379	287
Q4W1Q5	parB	ParB partitioning protein	5.50802	-8.53583	287	pg:3399452
Q9X6V3	pbpA	PbpA protein	5.49361	-4.87015	287	pae:PA4003
B3G213	PACL_0287	Putative uncharacterized protein	5.49087	-6.74671	287
A0A0A8RKI6	ispE	4-diphosphocytidyl-2-C-methyl-D-erythritol kinase	5.45153	-10.334	287
A0A0C7CRR8	ispE	4-diphosphocytidyl-2-C-methyl-D-erythritol kinase	5.45153	-10.334	287
A0A0C7D407	PAE221_05010	Pseudomonas aeruginosa genome assembly PAE221	5.43639	-4.00731	287
A0A0D6I7K7	ERS445055_03850	Acyl-CoA dehydrogenase	5.43639	-4.00731	287
A0A0C6F6E1	PA257_5875	Pseudomonas aeruginosa DNA, complete genome, strain: NCGM257	5.30095	-4.41281	287
B3G1U4	PACL_0218	Chromosome partitioning protein	5.26884	-27.1754	287
A0A077JKV5	creD	CreD protein	5.23295	-6.95236	287
A0A069Q1F4	psiF	Phosphate starvation-inducible protein	5.19788	-6.80925	287
A0A0A8RHA5	holB	DNA polymerase III subunit delta	5.19771	-5.24593	287
A0A0C6EPJ1	mraW	Ribosomal RNA small subunit methyltransferase H	5.17903	-4.21446	287
Q8G8V6	pvdE	PvdE	5.16452	-5.40285	287
A0A0D6FGJ9	cysA_1	Sulfate/thiosulfate import ATP-binding protein CysA	4.96278	-5.68871	287
A0A072ZS15	ORFNames=F22031_22790, PA257_2217	Pseudomonas aeruginosa DNA, complete genome, strain: NCGM257	4.73327	-4.45681	287
A0A072ZIB4	rlmM	Ribosomal RNA large subunit methyltransferase M	4.27916	-4.06537	287
H6UV93	tnpA	Transposase	4.12666	-4.67451	287

## Sheet: TF injection
Protein	Gene name	Description	log10 Average Intensity	best E-value	ncbi_taxid
A0A0D6IP31	pdhR_2	Transcriptional regulator	8.40854	-46.8407	287
A0A0D7MML2	gcvA_7	Putative transcriptional regulator	7.82663	-18.0837	287
A0A0C7CUU6	norG	GntR family transcriptional regulator	7.67554	-21.497	287
A0A0C7CQU2	ORFNames=F22031_26515, PAE221_00121	AraC family transcriptional regulator	7.63632	-110.582	287
A0A0A8LE86		TerR family transcriptional regulator-like protein	7.45982	-23.0211	287
A0A072ZD24	bvgA1	LuxR family transcriptional regulator	7.43511	-47.2074	287
A0A069Q7A2	allS_1	LysR family transcriptional regulator	7.40377	-16.8033	287
A0A072ZQJ1	ORFNames=ERS445055_01187, F22031_18715	LuxR family transcriptional regulator	7.38783	-27.7261	287
A0A0D6FMH9	oxyR_1	Putative transcriptional regulator	7.32149	-29.2286	287
A0A0A8RST2	PAMH19_5801	Transcriptional regulator	7.32004	-38.7907	287
A0A0A8RIC7	sdsB3	SDS degradation transcriptional activation protein	7.27611	-16.7915	287
A9JPX4	rhlR	LuxR family transcriptional regulator	7.25528	-10.2764	287
A0A0C7CUD9	btr_7	AraC family transcriptional regulator	7.14829	-18.768	287
A0A0A8RMI1	pfeR1	Transcriptional activator protein pfeR	7.04347	-4.62975	287
A0A0A8RMJ7	PAMH19_3925	Putative transcriptional regulator	7.00826	-12.7497	287
A0A0E1KBE3	F22031_04895	LysR family transcriptional regulator	7.00826	-12.7497	287
A0A0A8RJI6	hexR3	HTH-type transcriptional regulator HexR	6.94747	-10.8045	287
A0A0E1KEH8	F22031_10965	AraC family transcriptional regulator	6.90768	-20.9338	287
A0A0E1KQH3	F22031_28055	TetR family transcriptional regulator	6.90385	-16.8572	287
A0A072ZGS4	ORFNames=F22031_30690, PAMH19_5076	LysR family transcriptional regulator	6.85275	-13.3647	287
A0A0E1KMT0	F22031_28715	Transcriptional regulator	6.77791	-8.80732	287
A0A0D6IA61	lasR_2	Transcriptional regulator	6.70854	-9.51254	287
A0A0D6IXF4	cmpR_5	Putative transcriptional regulator	6.70707	-19.4647	287
A0A087L9K3	yhjC	Putative HTH-type transcriptional regulator YhjC	6.67985	-5.0284	287
A0A0D6IBJ2	ERS445055_04092	ATP-dependent transcriptional regulator	6.64471	-12.1186	287
A0A0E1KKM0	F22031_24710	Cro/Cl family transcriptional regulator	6.59819	-16.747	287
A0A081HED8	ORFNames=F22031_02485, PAE221_04775	CdaR family transcriptional regulator	6.56574	-12.8218	287
A0A072ZDQ3	ORFNames=F22031_29725, PAMH19_5349	Fis family transcriptional regulator	6.49607	-12.744	287
A0A069Q0W1	rho	Transcription termination factor Rho	6.47477	-4.04978	287
A0A072ZE65	lrp_1	AsnC family transcriptional regulator	6.29166	-8.16247	287
A0A073A4H0	kdgR_2	IclR family transcriptional regulator	6.28815	-7.7996	287
A0A0E1K839	F22031_01170	TetR family transcriptional regulator	5.73657	-4.03719	287

## Sheet: Immesion
Protein	Gene name	Description	log10 Average Intensity	best E-value	ncbi_taxid	up_kegg
A0A0C6F340	ssuA	SsuA protein	4.71214	-4.30636	287
Q9ZAA1	exaC	NAD+ dependent acetaldehyde dehydrogenase	4.82959	-4.19569	287
A0A0C7CYF9	PAE221_02590	Pseudomonas aeruginosa genome assembly PAE221	4.95086	-12.6274	287
A0A0C6EUJ5	qor	Qor protein	5.25612	-4.11445	287
A0A0D6HBW0	ERS445055_02331	FMN oxidoreductase	5.27348	-8.38684	287
A0A0A8RLH7	PAMH19_5169	Uncharacterized protein	5.29467	-4.08039	287
A7MAG4		Uncharacterized protein	5.29758	-4.01187	287	pg:5495342
A0A0A8RMS7	PAMH19_4219	Putative acyl-CoA transferases/carnitine dehydratase	5.30176	-4.55808	287
A0A072ZZE7	ruvA	Holliday junction ATP-dependent DNA helicase RuvA	5.32844	-4.71203	287
A0A0C6FC72	aroF-1	Phospho-2-dehydro-3-deoxyheptonate aldolase	5.33986	-8.57338	287
A0A0C6EWE1	PA257_2517	Pseudomonas aeruginosa DNA, complete genome, strain: NCGM257	5.34522	-9.59731	287
A0A0D6IYU4	ERS445055_05871	Protein of uncharacterised function (DUF3301)	5.39202	-4.06534	287
A0A0D7M7K3	F22031_26710	Uncharacterized protein	5.42017	-6.68081	287
A0A0D7M9G0	F22031_20940	Uncharacterized protein	5.42223	-2.17393	287
A0A069Q9J1	ubiH	2-octaprenyl-6-methoxyphenyl hydroxylase	5.44117	-10.5699	287
Q8GQ32	ORF C78	Conserved hypothetical plasmid protein	5.45128	-4.41688	287
A0A0C6EQ48	PA257_0496	Pseudomonas aeruginosa DNA, complete genome, strain: NCGM257	5.45903	-5.3173	287
A0A0E1KCU7	F22031_00700	Transcriptional regulator	5.47649	-5.33697	287
A0A0A8RJ16	queE	7-carboxy-7-deazaguanine synthase	5.48315	-4.30488	287
A0A0C6E875	PA257_0289	Pseudomonas aeruginosa DNA, complete genome, strain: NCGM257	5.49404	-9.05703	287
A0A0C6ERX1	PA257_2553	Pseudomonas aeruginosa DNA, complete genome, strain: NCGM257	5.49589	-4.36786	287
A0A0D6IP41	ERS445055_05081	Oxidoreductase FAD-binding region	5.49723	-4.85013	287
A0A0C6FBX8	fdnG	FdnG protein	5.51049	-4.37032	287
A0A0A8RM22	PAMH19_3952	Uncharacterized protein	5.52297	-5.23338	287
A0A0C6F3M0	PA257_6380	Pseudomonas aeruginosa DNA, complete genome, strain: NCGM257	5.53194	-4.34871	287
A0A072ZGI4	cls	Cardiolipin synthase A	5.53319	-10.6359	287
Q7X3T1	wbpM	UDP-GlcNAc C6 dehydratase	5.54566	-4.1368	287
A0A0A8RI59	waaA	3-deoxy-D-manno-octulosonic-acid transferase	5.55413	-4.72273	287
A0A071L3D9	amiD_2	N-acetylmuramoyl-L-alanine amidase	5.55625	-5.54408	287
P95426	wbjF	WbjF	5.55696	-10.8176	287
Q9S661	wapP	Heptose kinase	5.55908	-4.2054	287	pae:PA5008
A0A071LDR7	phoB	PhoB protein	5.59213	-5.59005	287
A0A0A8RLV6	PAMH19_4044	Enoyl-CoA hydratase	5.60464	-4.8731	287
A0A0C6ENW3	PA257_5237	Pseudomonas aeruginosa DNA, complete genome, strain: NCGM257	5.61577	-8.6286	287
Q8KN59		Wzz	5.62639	-5.6745	287
A0A071KWE5	fliL	Flagellar basal body protein FliL	5.62676	-11.4477	287
A0A0D6IAJ8	ltaS	Sulfatase	5.64381	-4.11149	287
A0A0A8RC77	trpE	Anthranilate synthase component 1	5.66169	-13.9851	287
B6CVS1	aroE	AroE	5.67514	-4.00135	287
A0A080VTB5	PAMH19_4783	Transmembrane sensor	5.67919	-4.6055	287
A0A0C7CS04	tadG	Protein TadG	5.69559	-11.2913	287
A0A0C7CZR2	ORFNames=F22031_22755, PAE221_03242	Chromosome partitioning protein ParA	5.69824	-4.00332	287
A0A0A8RKX0	sucA	2-oxoglutarate dehydrogenase E1 component	5.70002	-4.8675	287
A0A0E1KKT2	F22031_25120	Histidine kinase	5.7069	-21.7669	287
A0A080VPA0	ORFNames=PAMH19_1238, PAMH19_2764	Uncharacterized protein	5.70978	-4.52096	287
A0A0C6ECN2	PA257_1608	Pseudomonas aeruginosa DNA, complete genome, strain: NCGM257	5.71281	-6.34881	287
A0A0C7AHB6	ORFNames=ERS445055_02854, F22031_28095	Phytanoyl-CoA dioxygenase	5.71347	-4.01701	287
A0A0C6ERN5	PA257_1017	Pseudomonas aeruginosa DNA, complete genome, strain: NCGM257	5.73996	-5.51282	287
Q8GQ78	ORF C32	Alkyl hydroperoxide reductase AhpD	5.7467	-9.10583	287
A0A0A8RNS7	PAMH19_5926	Uncharacterized protein	5.75575	-4.52035	287
E9KTN2	pilW	PilW	5.7705	-14.0404	287
A0A0D6FMA1	ERS445055_00473	Uncharacterised protein	5.80096	-8.05639	287
A0A0C6FJZ3	PA257_6489	Pseudomonas aeruginosa DNA, complete genome, strain: NCGM257	5.80741	-5.39026	287
A0A0D6GTN4	ERS445055_01698	Type IV secretion protein Rhs	5.81016	-4.01819	287
A0A0C7AIJ4	ORFNames=ERS445055_02388, F22031_25475	Pseudomonas aeruginosa genome assembly PAE221	5.8173	-10.967	287
A0A072ZIB6	fixG	(Fe-S)-binding protein	5.81903	-8.06681	287
A0A0A8RQ71	PAMH19_5098	Uncharacterized protein	5.82347	-4.76488	287
A0A0A8RKA5	algC	Phosphomannomutase/phosphoglucomutase	5.8288	-5.63472	287
A0A0E1KHP5	F22031_19270	ABC transporter	5.83349	-9.28609	287
Q6X3S8	dnaB	DnaB	5.84566	-11.0156	287	pg:13917220
Q8GQ46	ORF C64	Putative uncharacterized protein ORF C64	5.84893	-22.3833	287
A0A069QI68	ilvD	Dihydroxy-acid dehydratase	5.85285	-5.86424	287
A0A0E1KFV7	F22031_13600	3-carboxy-cis,cis-muconate cycloisomerase	5.85575	-12.215	287
A0A071KWT4	ORFNames=F22031_26830, PA257_3196	Pseudomonas aeruginosa DNA, complete genome, strain: NCGM257	5.85865	-8.58027	287
A0A0C6EZA4	ORFNames=PA257_3429, PA257_3439	Pseudomonas aeruginosa DNA, complete genome, strain: NCGM257	5.86092	-4.24268	287
A0A072ZHP3	nfuA	Fe/S biogenesis protein NfuA	5.86367	-6.38006	287
A0A0A8RIT2	astE	Succinylglutamate desuccinylase	5.86676	-4.11304	287
A0A0A8RPM3	mdtB1	Multidrug resistance protein MdtB	5.86956	-11.6664	287
A0A0C6EXF5	PA257_4357	Pseudomonas aeruginosa DNA, complete genome, strain: NCGM257	5.86956	-11.6664	287
A0A0C6F0X2	PA257_0293	Pseudomonas aeruginosa DNA, complete genome, strain: NCGM257	5.8699	-5.15016	287
A0A0C6EAH1	PA257_0991	Pseudomonas aeruginosa DNA, complete genome, strain: NCGM257	5.87058	-10.9874	287
A0A080VSS0	mreC	Cell shape-determining protein MreC	5.88402	-4.05392	287
C0LE18	blaCTX-M-2	Beta-lactamase	5.88671	-5.43294	287
A0A0C6F3E5	PA257_6265	Pseudomonas aeruginosa DNA, complete genome, strain: NCGM257	5.89255	-4.79588	287
A0A0C7CTB9	ORFNames=F22031_24295, PAE221_00830	Pseudomonas aeruginosa genome assembly PAE221	5.89589	-22.0754	287
A0A072ZQ83	rnfA	Electron transport complex subunit A	5.91667	-4.43201	287
B3G1D0	PACL_0139	4-hydroxy-tetrahydrodipicolinate synthase	5.92031	-12.5574	287
A0A0A8RAN1	yhdW	Putative amino-acid ABC transporter-binding protein yhdW	5.92626	-4.78009	287
A0A077JVV2	PA257_5816	Pseudomonas aeruginosa DNA, complete genome, strain: NCGM257	5.9282	-4.6914	287
E7DZ83	mexT	MexT	5.92918	-8.06366	287
A0A072ZFI1	aspA	Aspartate ammonia-lyase	5.9349	-5.33165	287
A0A0A8RHD1	rpoN	RNA polymerase sigma-54 factor	5.93681	-4.42052	287
A0A072ZN78	ORFNames=ERS445055_03040, F22031_29070	Pseudomonas aeruginosa genome assembly PAE221	5.93875	-4.2484	287
A0A0C7D3V9	PAE221_04942	Pseudomonas aeruginosa genome assembly PAE221	5.9437	-4.03016	287
Q8GPZ8	hemE	Uroporphyrinogen decarboxylase	5.94659	-8.78287	287
A0A0A8RCZ2	A	Large terminase protein	5.95508	-4.39784	287
A0A0E1KCP3	F22031_04150	Aconitate hydratase	5.9572	-4.44174	287
A0A0D7MNA1	ERS445055_03454	Putative lipoprotein	5.96008	-4.77659	287
A0A072ZIJ2	ORFNames=ERS445055_03811, F22031_00250	Membrane protein	5.9619	-4.25194	287
A4GVS4	arsC	ArsC	5.96446	-11.5267	287
A0A0E1KKV1	F22031_25250	Uncharacterized protein	5.96499	-4.10024	287
Q7WY16	cupD3	Putative fimbrial biogenesis usher protein	5.96787	-9.29989	287
A0A069QA93	aceE	Pyruvate dehydrogenase E1 component	5.97125	-4.30151	287
A0A0D6IB27	dapH	Acetyltransferase	5.97267	-5.12076	287
B3G101	PACL_0068	LysR family transcriptional regulatory protein	5.97344	-5.42672	287
A0A069Q9X3	phnD	Phosphonate ABC transporter substrate-binding protein	5.97785	-4.96411	287
A0A0C6FEF1	polA	PolA protein	5.98794	-8.7588	287
B8Q4I5	fpvA	Ferripyoverdine receptor	5.99351	-4.34696	287
A0A081HQ67	pagL	PagL protein	5.99693	-9.62729	287
A0A0C7CXG5	PAE221_02179	Pseudomonas aeruginosa genome assembly PAE221	6.00271	-4.20774	287
A0A080VMR4	alkJ_2	Choline dehydrogenase	6.00389	-4.28108	287
A0A0A8RTB1	pltF	Putative acyl-CoA synthetase	6.00601	-8.55164	287
Q8KN75	F22031_22395	O-antigen chain length regulator	6.00705	-20.8907	287
A0A0C6F3A6	PA257_1085	Pseudomonas aeruginosa DNA, complete genome, strain: NCGM257	6.01243	-4.30677	287
A0A0A8R9M9	ilvA1	L-threonine dehydratase	6.01297	-9.17035	287
A0A0D6IAQ4	kfoC	O-antigen biosynthesis protein	6.01461	-10.4133	287
A0A0B4N4Y1	uriA	Uric acid oxidase	6.01692	-8.66199	287
A0A072ZLD6	dsdX	Pseudomonas aeruginosa genome assembly PAE221	6.02315	-20.7319	287
Q8GPX5	ORF SG27	Putative short-chain type dehydrogenase / reductase	6.0257	-8.93682	287
A0A0D6I692	fabG_14	Short chain dehydrogenase	6.02615	-5.42675	287
A0A073A4D7	fklB_1	Peptidyl-prolyl cis-trans isomerase	6.02765	-4.43003	287
A0A0C7ALG1	potD	PotD protein	6.03621	-4.01075	287
A0A0D6G927	ERS445055_01128	RDD domain-containing protein	6.03631	-4.94339	287
A0A0A8RPQ3	smc	Chromosome partition protein Smc	6.04326	-5.16674	287
A0A0C6EK67	cynX	CynX protein	6.04396	-4.03049	287
A0A072ZBS6	ORFNames=ERS445055_03177, PAE221_00752	Pseudomonas aeruginosa genome assembly PAE221	6.04485	-11.9702	287
A0A0C7CUM0	ORFNames=F22031_28905, PAE221_01663	Iron dicitrate transport regulator FecR	6.04812	-4.62583	287
A0A0D6HE66	ORFNames=ERS445055_02416, F22031_25630	Putative secretion system protein	6.05017	-14.4877	287
A0A071KXF2	gabT	GabT protein	6.05018	-4.31709	287
A0A0C6F594	PA257_1652	Pseudomonas aeruginosa DNA, complete genome, strain: NCGM257	6.05642	-6.14833	287
A0A0A8RLY9	ftsI	Peptidoglycan synthase FtsI	6.05643	-13.1381	287
A0A0E1KKD3	F22031_22005	Histidine kinase	6.05849	-4.51156	287
A0A0D6FWR8	gutB_1	2%2C3-butanediol dehydrogenase	6.06031	-18.331	287
A0A0D6FVW3	ytnP	Beta-lactamase	6.0625	-4.01074	287
A0A0E1KLH0	F22031_24130	RND transporter	6.06331	-10.4466	287
A0A0B0CPS7	PAMH19_0411	Bacteriophage protein	6.06435	-4.6606	287
A0A0C6F2T9	acoX	ATP-NAD kinase	6.06814	-4.08396	287
A0A0C6F1T6	PA257_2504	Pseudomonas aeruginosa DNA, complete genome, strain: NCGM257	6.06879	-10.6934	287
B3G2E7	PACL_0421	Putative uncharacterized protein	6.06979	-4.46086	287
A0A0D6IT15	pimB	Glycosyl transferase	6.07244	-9.05237	287
A0A080VC22	gpW	Bacteriophage protein	6.07903	-4.27059	287
A0A0A8RT84	PAMH19_6178	Uncharacterized protein	6.07955	-4.12664	287
B3G2F7	PACL_0431	Putative uncharacterized protein	6.08083	-5.09243	287
H6V566	tna	Transposase	6.08219	-5.55783	287
A0A0C6FHN6	PA257_5682	Pseudomonas aeruginosa DNA, complete genome, strain: NCGM257	6.09143	-9.90214	287
Q8GPR3	ORF SG90	Putative uncharacterized protein ORF SG90	6.09971	-4.01381	287
A0A072ZHR5	PA257_3946	Pseudomonas aeruginosa DNA, complete genome, strain: NCGM257	6.11228	-4.03698	287
B3G2I2	PACL_0456	Putative uncharacterized protein	6.11351	-24.5623	287
A0A0E1KPB9	F22031_31570	CopG family transcriptional regulator	6.11455	-16.8715	287
A0A0A8RRQ5	estB	Esterase estB	6.11567	-4.38685	287
A0A0C6FA47	PA257_3327	Pseudomonas aeruginosa DNA, complete genome, strain: NCGM257	6.11567	-4.38685	287
A0A0C6EBS4	mocA	MocA protein	6.11618	-10.4109	287
A0A068Q5B7	gyrB	DNA gyrase subunit B	6.11747	-4.25952	287
A0A071KXH8	aruB	N-succinylarginine dihydrolase	6.12047	-9.94254	287
A0A0C6EK09	aroE	Shikimate dehydrogenase (NADP(+))	6.12697	-14.1327	287
B3G1T3	PACL_0207	Putative uncharacterized protein	6.12967	-12.5655	287
B3G1T6	PACL_0210	Methylase-related protein	6.13194	-4.97868	287
A0A0D6HSD3	cirA_4	TonB-dependent receptor	6.13299	-4.20691	287
A0A072ZJY4	tpiA	Triosephosphate isomerase	6.13362	-21.4722	287
A0A0D6IPQ3	ERS445055_05018	Metal-binding protein	6.13582	-5.70621	287
A0A0C6F0S5	PA257_3916	Pseudomonas aeruginosa DNA, complete genome, strain: NCGM257	6.14636	-4.26998	287
A0A0C6E9J4	PA257_0645	Pseudomonas aeruginosa DNA, complete genome, strain: NCGM257	6.1469	-18.0829	287
A0A0C6EZP6	PA257_5038	Pseudomonas aeruginosa DNA, complete genome, strain: NCGM257	6.1475	-4.40271	287
A0A0A8RSJ1	bkdA2	2-oxoisovalerate dehydrogenase subunit beta	6.14794	-4.89665	287
A0A069Q0X9	pepP	PepP protein	6.14882	-16.1006	287
A0A0C7CSC0	ygiM	Peptide-binding protein	6.15096	-5.60455	287
A0A0D6FIZ8	ERS445055_00372	Uncharacterised protein	6.15108	-10.202	287
A0A0C7AC89	ftsZ	Cell division protein FtsZ	6.15452	-22.0693	287
A0A0C7D0Y3	rapA	RNA polymerase-associated protein RapA	6.15957	-14.5806	287
M1QS48	kfrA	KfrA	6.16093	-12.5344	287	pg:14678514
A0A0C6EV72	pcaB	PcaB protein	6.16367	-21.8361	287
A0A0E1KHT1	F22031_17160	Uncharacterized protein	6.16533	-5.97428	287
Q8GRH0	blaOXA	Beta-lactamase	6.16568	-19.8923	287
A0A073A5B3	yfbQ	Aminotransferase AlaT	6.16574	-4.91973	287
A0A0A8RTT8	gacA	Response regulator gacA	6.16575	-13.8285	287
B3G2R9	PACL_0672	Putative uncharacterized protein	6.16661	-5.49473	287
A0A0E1KGH5	F22031_14910	TonB-dependent receptor	6.16819	-5.21299	287
A0A0E1KL61	F22031_23620	CFTR inhibitory factor, Cif	6.16824	-4.03617	287
Q4LDT7	mexP	Membrane fusion protein MexP	6.17022	-9.00521	287
A0A0D6HPY7	ectB	Diaminobutyrate--2-oxoglutarate aminotransferase	6.1709	-6.00651	287
A0A0A8RNS8	PAMH19_4727	Uncharacterized protein	6.17366	-4.35762	287
A0A0C6EX90	PA257_2723	Pseudomonas aeruginosa DNA, complete genome, strain: NCGM257	6.17754	-8.17422	287
A0A0C6FBE1	pqqB	Coenzyme PQQ synthesis protein B	6.17808	-5.60284	287
A0A0C7CWF1	PAE221_01645	Pseudomonas aeruginosa genome assembly PAE221	6.1817	-8.80642	287
A0A0C6FHQ8	PA257_5697	Pseudomonas aeruginosa DNA, complete genome, strain: NCGM257	6.18382	-5.06323	287
A0A0E1KNR0	F22031_28470	Permease	6.18686	-4.3437	287
A0A0D6HIH0	fes	Enterochelin esterase	6.19312	-4.55725	287
A0A0D6HVX8	puuB_7	Amino acid oxidase	6.19349	-16.6166	287
A0A0C7CSZ4	zwf	Glucose-6-phosphate 1-dehydrogenase	6.19789	-8.3828	287
Q9FAQ3	gyrB	DNA gyrase subunit B	6.19841	-9.08699	287
A0A0A8RP65	ORFNames=PAMH19_3988, PAMH19_6095	Putative COX1/OXI3 intron 1 protein	6.19915	-9.21604	287
A0A0D6HNJ6	ERS445055_02791	Uncharacterised protein	6.20402	-9.46926	287
A0A071LFT4	rpmA	50S ribosomal protein L27	6.2094	-9.55357	287
P72137	wzx	ORF_11	6.21135	-5.19909	287	pae:PA3153
A0A0A8RC75	PAMH19_1786	Putative ankyrin repeat protein PA3287	6.21145	-15.2233	287
A0A0D7MB04	yjiR_2	Transcriptional regulator	6.21224	-24.7281	287
A0A0D6I4R8	cusS_3	Histidine kinase	6.21365	-4.00623	287
A0A0D6IIV5	ERS445055_04622	Amidase	6.21407	-8.53541	287
A0A071LA13	lysN	Aminotransferase	6.22482	-14.1656	287
D2XMN5	czcA	RND divalent metal cation efflux transporter	6.22625	-18.992	287
A0A071L0R6	fkbP-1	Peptidyl-prolyl cis-trans isomerase	6.22764	-9.98547	287
A0A0C7CRT4	PAE221_00148	Pseudomonas aeruginosa genome assembly PAE221	6.22947	-4.01331	287
Q1W538	EXA23	Putative uncharacterized protein	6.22988	-8.15571	287
Q8KN96		ORF_17	6.23067	-9.55276	287
A0A0D6HHX5	ERS445055_02517	Uncharacterised protein	6.23119	-4.27642	287
A0A0A8RAH4	aidB	Putative acyl-CoA dehydrogenase AidB	6.23489	-9.69311	287
A0A0C6EUS3	PA257_0097	Pseudomonas aeruginosa DNA, complete genome, strain: NCGM257	6.23592	-19.6329	287
A0A0A8RHB4	rng	Ribonuclease G	6.23752	-4.64577	287
A0A0E1KGE6	F22031_11125	FAD-binding protein	6.23861	-4.37158	287
A0A0C6EEG7	PA257_2250	Pseudomonas aeruginosa DNA, complete genome, strain: NCGM257	6.23862	-6.44066	287
A0A0D6GM61	barA_2	Sensor/response regulator hybrid	6.24171	-10.9196	287
A0A072ZKL0	nrdA	Ribonucleoside-diphosphate reductase	6.24301	-4.13356	287
A0A0C7CWL5	betA_2	Dehydrogenase	6.24642	-8.7645	287
A0A0A8RTC5	czcC	Outer membrane protein CzcC	6.24737	-6.57931	287
Q6X3J5	CP91	Uncharacterized protein	6.2474	-4.39325	287	pg:13917303
A0A0D7MBR9	ERS445055_02907	Inosine-5'-monophosphate dehydrogenase	6.24966	-6.46615	287
A0A0D7N0D4	caiD_2	Enoyl-CoA hydratase	6.25061	-9.68717	287
A0A080VD75	katE	Catalase	6.25169	-4.09591	287
A0A0C6F921	PA257_5079	Pseudomonas aeruginosa DNA, complete genome, strain: NCGM257	6.25206	-15.121	287
A0A0C6EM65	PA257_4730	Pseudomonas aeruginosa DNA, complete genome, strain: NCGM257	6.25654	-8.60154	287
Q8GQ10	topB	DNA topoisomerase	6.25682	-4.3089	287
G8GJP1	guaA	GMP synthase (glutamine-hydrolyzing)	6.26879	-4.15883	287
A0A0D6INX3	ERS445055_05042	Outer membrane protein/peptidoglycan-associated (Lipo)protein	6.26936	-17.0659	287
A0A0E1KLA6	F22031_23870	TetR family transcriptional regulator	6.26949	-5.69196	287
A0A0C7AFM5	ORFNames=ERS445055_03355, F22031_30550	Flagellar protein FilC	6.27254	-25.1885	287
A0A077JXE3	PA257_4009	Pseudomonas aeruginosa DNA, complete genome, strain: NCGM257	6.27254	-25.1885	287
B3G138	PACL_0105	Putative uncharacterized protein	6.27454	-8.72971	287
O87619	hybC	2-hydroxybenzoate 5-hydroxylase beta subunit	6.27544	-11.8395	287
A6N5L3		Putative uncharacterized protein	6.27986	-10.6089	287
A0A0E1KCG6	F22031_03710	Nitrate ABC transporter substrate-binding protein	6.27987	-15.9	287
A0A0E1KLD1	F22031_23885	Histidine kinase	6.28009	-9.93875	287
A0A080VXY1	rapA	RNA polymerase-associated protein RapA	6.28189	-19.7185	287
A0A0C7D201	PAE221_03642	Pseudomonas aeruginosa genome assembly PAE221	6.28195	-8.57285	287
A0A059WPX8	rmtC	RmtC	6.28248	-4.7125	287
A0A0E1KC63	F22031_06570	Type 4 fimbriae expression regulatory protein PilR	6.28743	-4.6664	287
A0A069QDG5	ORFNames=ERS445055_00255, F22031_13735	Pseudomonas aeruginosa genome assembly PAE221	6.29019	-4.1855	287
A0A069QCB9	efp	Elongation factor P	6.29129	-11.7128	287
A0A071LE58	PA257_6433	Pseudomonas aeruginosa DNA, complete genome, strain: NCGM257	6.30065	-4.11556	287
A0A071L0G9	fumA	FumA protein	6.30344	-4.21291	287
A0A0A8RDM2	PAMH19_2303	Uncharacterized protein	6.30378	-10.7776	287
A0A0C6ETD9	PA257_6690	Pseudomonas aeruginosa DNA, complete genome, strain: NCGM257	6.30422	-10.4491	287
A0A0D6H2H8	bvgS_2	Putative two-component sensor	6.3069	-8.80148	287
A0A0C7CY89	PAE221_03025	Pseudomonas aeruginosa genome assembly PAE221	6.31521	-8.50274	287
A0A0C7D208	PAE221_03648	Pseudomonas aeruginosa genome assembly PAE221	6.31596	-13.9258	287
A0A0A8RDI3	ssb3	Single-stranded DNA-binding protein	6.31748	-13.1574	287
A0A0E1KKE2	yciO	SUA5/yciO/yrdC family:Sua5/YciO/YrdC/YwlC family protein	6.31941	-4.93693	287
A0A0C6ENL8	PA257_1445	Pseudomonas aeruginosa DNA, complete genome, strain: NCGM257	6.31984	-16.7353	287
A0A0C6EXJ8	PA257_1019	Pseudomonas aeruginosa DNA, complete genome, strain: NCGM257	6.32057	-14.5895	287
A0A0D6HUK3	lrp_4	AsnC family transcriptional regulator	6.32146	-4.00036	287
A0A0D6HU74	ERS445055_03057	Uncharacterised protein	6.32162	-6.0465	287
Q8KI06		ORF_12	6.32361	-4.94962	287
A0A0C7CRF4	PAE221_00320	Pseudomonas aeruginosa genome assembly PAE221	6.32383	-8.80893	287
A0A0A8RM76	PAMH19_5426	Uncharacterized protein	6.32442	-4.02779	287
A0A0D6GFU0	ERS445055_01280	Uncharacterised protein	6.32885	-4.82356	287
A0A0D6IG12	ERS445055_04445	Zeta toxin	6.32885	-6.11738	287
A0A0C7CT76	ampG_1	Pseudomonas aeruginosa genome assembly PAE221	6.32887	-5.43076	287
A0A072ZEC2	sodB	Superoxide dismutase	6.32974	-8.46299	287
Q8GQ44	ORF C66	Putative uncharacterized protein ORF C66	6.33302	-8.35322	287
Q7WXX2	RL088	Pyocin S5	6.33416	-4.7375	287
A0A0C6F201	PA257_5774	Pseudomonas aeruginosa DNA, complete genome, strain: NCGM257	6.33882	-6.88283	287
A0A0C7D5L7	PAE221_05463	Pseudomonas aeruginosa genome assembly PAE221	6.34062	-6.02231	287
A0A080VST5	pcaB	3-carboxy-cis,cis-muconate cycloisomerase	6.34204	-31.4476	287
A0A077JUV5	PA257_3061	Pseudomonas aeruginosa DNA, complete genome, strain: NCGM257	6.34288	-8.95785	287
A0A0C6F4P6	merA	Mercuric reductase	6.34455	-9.60824	287
A0A0C6F253	PA257_2604	Pseudomonas aeruginosa DNA, complete genome, strain: NCGM257	6.34546	-6.12498	287
A0A0E1KQT6	F22031_24555	Tail fiber	6.34602	-8.96853	287
A0A077JYV4	ORFNames=PA257_6044, PAMH19_0382	Pseudomonas aeruginosa DNA, complete genome, strain: NCGM257	6.34729	-18.5001	287
P72116		PAO substrain OT684 pyoverdine gene transcriptional regulator PvdS (pvdS)	6.34805	-9.69472	287
B3G2E0	ORFNames=PACL_0414, PAMH19_6414	Uncharacterized protein	6.35435	-4.61833	287
A0A0E1K7W7	motC	Flagellar motor protein	6.35853	-6.39413	287
A0A077JXP4	gpsA	Glycerol-3-phosphate dehydrogenase [NAD(P)+]	6.35938	-5.02118	287
A0A0E1KN63	F22031_27555	Oxidoreductase	6.35947	-5.88534	287
V5M169	tniA	TniA	6.35974	-12.392	287
B3G1U0	PACL_0214	Transposase	6.36264	-4.14039	287
A0A069Q6B8	yajC	Preprotein translocase subunit YajC	6.36277	-4.02743	287
B3G281	PACL_0355	Putative uncharacterized protein	6.36421	-8.62277	287
A0A077JMK5	PA257_5456	Pseudomonas aeruginosa DNA, complete genome, strain: NCGM257	6.36535	-4.49035	287
A0A0C6EJL3	clpB	ClpB protein	6.3669	-5.26846	287
Q8KQ37	pheB	Catechol 2,3-dioxygenase	6.36775	-9.2617	287
A0A069Q6X4	ORFNames=ERS445055_04196, F22031_02910	Dna-binding stress protein	6.369	-16.565	287
A0A077JN20	guaA	GMP synthase [glutamine-hydrolyzing]	6.36906	-8.25953	287
Q8GPS5	ORF SG77	Putative uncharacterized protein ORF SG77	6.36995	-8.8427	287
A0A072ZZP2	ORFNames=ERS445055_04309, F22031_03485	UPF0176 protein ERS445055_04309	6.37276	-16.8138	287
A0A0D6I9R1	ppsC	Oxidoreductase	6.37281	-4.14461	287
A0A0E1KF40	F22031_04575	Uncharacterized protein	6.3729	-4.36014	287
A0A0E1KFV5	F22031_15740	Phage tail length tape measure protein	6.37397	-10.5075	287
A0A071KXX3	ORFNames=ERS445055_04937, F22031_07105	3-demethylubiquinone-9 3-methyltransferase	6.3762	-4.60206	287
A0A0C7AHR9	ssuC_5	ABC transporter permease	6.37725	-4.14175	287
A0A080VJC7	ORFNames=F22031_13830, PAE221_00288	LysR family transcriptional regulator	6.38118	-8.13838	287
A0A0E1KHA8	hisZ	ATP phosphoribosyltransferase regulatory subunit	6.38195	-4.66032	287
A0A0C6FLG3	fabG	FabG protein	6.3846	-4.07589	287
A0A0A8RLH2	PAMH19_3582	PilQ	6.38469	-21.6495	287
A0A0D6ILP8	mexC	Resistance-Nodulation-Cell Division (RND) multidrug efflux membrane fusion protein MexC	6.386	-8.71037	287
A0A0A8RI56	dcm	DNA (Cytosine-5-)-methyltransferase	6.39046	-8.14583	287
G8CP28	PA257_2595	Pseudomonas aeruginosa DNA, complete genome, strain: NCGM257	6.39131	-5.08971	287	pg:20712623
B3G1K8	PACL_0693	Putative uncharacterized protein	6.39297	-5.75344	287
A0A0C6F367	fliH	FliH protein	6.39376	-4.31487	287
A0A080VH40	PAMH19_6134	Uncharacterized protein	6.39479	-4.96629	287
Q9S445	aac(6')-IIc	Aminoglycoside 6'-N-acetyltransferase	6.396	-25.8408	287
D9ZHB2	nirS	Putative nitrite reductase	6.398	-8.34711	287
A0A0C6FA26	fabG	FabG protein	6.40034	-4.32444	287
A0A0A8R9U0	PAMH19_0499	Allantoate amidohydrolase	6.40042	-11.5991	287
Q9APU2		Putative uncharacterized protein	6.4016	-4.06716	287
A0A0C7D1A3	PAE221_03931	Pseudomonas aeruginosa genome assembly PAE221	6.40507	-14.5151	287
A0A0D6GM15	ERS445055_01499	Putative lipoprotein	6.40558	-4.96964	287
E2RXT7	rplX	50S ribosomal protein L24	6.40599	-8.14679	287
A0A073A1N9	phoQ_1	Histidine kinase	6.40633	-5.28028	287
A0A0A8RTL8	PAMH19_6412	HAD-superfamily subfamily IB hydrolase, TIGR01490	6.40798	-11.8171	287
B3G2S0	PACL_0673	Putative uncharacterized protein	6.40939	-12.6352	287
A0A0E1KHS6	F22031_19460	Uncharacterized protein	6.41337	-4.56571	287
A0A0E1KDN0	F22031_01915	Amino acid permease	6.4186	-4.96601	287
A0A0C7CTM5	gcvA_9	LysR family transcriptional regulator	6.41873	-5.66128	287
A0A080VM42	cyp23	Cyp23 protein	6.41943	-26.8222	287
A0A0E1KIK2	F22031_15050	Pilus assembly protein	6.42217	-4.09531	287
A0A0E1KJZ2	F22031_13740	Uncharacterized protein	6.42641	-9.9472	287
A0A069PXM1	cptA	Phosphoethanolamine transferase CptA	6.42867	-10.5102	287
O87625		Putative dioxygenase	6.43057	-9.13567	287
A0A069Q9L6	rpiA	Ribose-5-phosphate isomerase A	6.43091	-9.21681	287
A0A0A8RM25	PAMH19_4124	Uncharacterized protein	6.43245	-28.786	287
A0A0C6F4C3	PA257_1427	Pseudomonas aeruginosa DNA, complete genome, strain: NCGM257	6.43305	-12.6376	287
A0A0A8RJB2	PAMH19_4404	Uncharacterized protein	6.44434	-8.17542	287
A0A080VSW8	PAMH19_6137	Uncharacterized protein	6.44691	-16.5039	287
A0A080VI89	thrC	Threonine synthase	6.44984	-4.50886	287
A0A0A8RCI1	purF	Amidophosphoribosyltransferase	6.45103	-9.71947	287
A0A0D6ILI7	pepQ	Metallopeptidase	6.45105	-8.1356	287
A0A0E1KLB6	F22031_23780	Precorrin-3B C17-methyltransferase	6.45131	-21.41	287
Q51511		PhaC1, phaC2 and phaD genes	6.45388	-10.3847	287
A0A072ZMW4	ntaA_3	5,10-methylene tetrahydromethanopterin reductase	6.45545	-20.246	287
A0A0D6FBN6	ERS445055_00007	Uncharacterised protein	6.4555	-13.802	287
A0A0E1KFF6	uspE_2	Universal stress protein	6.45815	-12.3121	287
A0A069QB72	fadB	Fatty acid oxidation complex subunit alpha	6.45864	-6.38618	287
A0A0A8RKJ0	dgcB	Dimethylglycine catabolism protein DgcB	6.45877	-4.1152	287
D0EJY4	pdc-13	Beta-lactamase	6.46055	-5.85975	287
A0A072ZHN5	ORFNames=ERS445055_03278, F22031_30145	Phosphoglycerate mutase	6.46103	-10.3983	287
B6CVZ6	mutL	MutL	6.46241	-4.12981	287
B3G1N8	PACL_0710	Putative uncharacterized protein	6.46581	-4.04102	287
A0A071L2C9	phnA	PhnA protein	6.46621	-13.0474	287
A0A0A8RLU1	PAMH19_4023	Uncharacterized protein	6.46701	-4.03532	287
A0A080VUU1	braG	High-affinity branched-chain amino acid transport ATP-binding protein BraG	6.46752	-8.2296	287
A0A0D6IMI5	ORFNames=ERS445055_04946, F22031_07150	Spore coat protein U	6.46757	-4.98786	287
Q8KIS9		Similar to Glycosyl transferases group 1	6.46795	-20.7637	287
A0A0A8RMD5	PAMH19_5454	Uncharacterized protein	6.46814	-23.6734	287
A0A0A8RN41	yhdN	General stress protein 69	6.46874	-9.10839	287
A0A0D6GVI6	prc	Periplasmic tail-specific protease	6.46929	-6.13407	287
A0A072ZU38	ORFNames=F22031_00080, PA257_4437	Dehydrogenase	6.46945	-8.74107	287
A0A0D6G1S2	ERS445055_00913	Uncharacterised protein	6.46975	-10.2262	287
A0A080VUK9	PAMH19_0990	Uncharacterized protein	6.46975	-10.2262	287
Q1W532	EXA29	Tn1721 resolvase	6.47042	-4.52298	287
A0A071L3D3	PAMH19_3063	ArsR family transcriptional regulator	6.47273	-8.30937	287
A0A0D6HM87	ppsB	Putative non-ribosomal peptide synthetase	6.4742	-4.96233	287
A0A0E1KRF9	mnmA	tRNA-specific 2-thiouridylase MnmA	6.47439	-8.40823	287
A0A0A8RM61	feoB	Ferrous iron transport protein B	6.47486	-4.00676	287
A0A0E1KNZ3	F22031_21025	Peptidase	6.47741	-10.2373	287
A0A072ZEX8	acoA	ABC transporter substrate-binding protein	6.47875	-14.3961	287
Q4W1U1	ofn15	Uncharacterized protein	6.47893	-12.1579	287	pg:3399435
A0A0D6HXZ0	ERS445055_03280	Putative aminoglycoside phosphotransferase	6.48033	-4.08697	287
A0A0C6EZG9	pbpG	D-alanyl-D-alanine endopeptidase	6.4826	-6.78912	287
A0A0D6HM96	frlD	Fructokinase	6.48387	-17.4453	287
A0A080V8X1	lpdV	Dihydrolipoyl dehydrogenase	6.48489	-5.47738	287
A0A072ZIX6	lysA	Diaminopimelate decarboxylase	6.48655	-4.07981	287
K9URH4		Alkaline protease	6.48738	-8.22275	287
A0A0A8RGK2	hemH	Ferrochelatase	6.48996	-9.18045	287
Q7B7A2		Similar to Oxidoreductase family	6.49297	-4.06398	287
A0A0C6ESI8	yjbN	tRNA-dihydrouridine synthase	6.49448	-5.61238	287
A0A0C6F4Q0	PA257_5268	Pseudomonas aeruginosa DNA, complete genome, strain: NCGM257	6.49756	-6.38286	287
A0A069Q8Z9	ansB	Glutaminase	6.49759	-24.2797	287
A0A0E1KD10	F22031_04595	Elements of external origin	6.49805	-30.0022	287
A0A0D7M8T9	ORFNames=ERS445055_02808, F22031_27715	LysR family transcriptional regulator	6.49828	-14.9894	287
A0A072ZK48	blc	Lipocalin	6.49929	-5.0331	287
B3G2D5	PACL_0409	Tellurite resistance protein TerB	6.49997	-12.337	287	pg:16834017
A0A0C6ESL9	PA257_2724	Pseudomonas aeruginosa DNA, complete genome, strain: NCGM257	6.50058	-18.261	287
A0A072ZJY5	ORFNames=ERS445055_04999, F22031_07530	Glycosyltransferase	6.50307	-10.4508	287
A0A072ZFD0	ssuD_1	Coenzyme F420-dependent N5%2CN10-methylene tetrahydromethanopterin reductase	6.5032	-13.5918	287
Q0PV34	oxa	Beta-lactamase	6.50329	-10.0675	287
A0A0D6HCH2	ERS445055_02342	VWA containing CoxE family protein	6.50409	-8.30846	287
A0A0C7CY17	exoT	ExoT protein	6.50584	-4.21835	287
A0A0A8RAI0	ORFNames=F22031_17590, PAMH19_1068	Uncharacterized protein	6.50848	-9.43209	287
A0A0C6ESX0	PA257_1414	Pseudomonas aeruginosa DNA, complete genome, strain: NCGM257	6.50963	-30.427	287
A0A069QAP7	ORFNames=ERS445055_02494, F22031_26125	Pseudomonas aeruginosa DNA, complete genome, strain: NCGM257	6.51907	-8.36404	287
A0A0D6HK50	lgrB_2	Peptide synthase	6.52077	-4.52131	287
A0A0A8RB34	wspE	Chemotaxis sensor/effector fusion protein	6.52154	-4.04955	287
Q5R1Q4	dfrA1	Dihydrofolate reductase	6.52502	-14.1464	287
A0A0D7MZ26	icmF1	IcmF1	6.52554	-24.7269	287
A0A0A8RLS6	PAMH19_3998	Uncharacterized protein	6.52858	-17.2801	287
A0A0D6IGC3	ERS445055_04466	Phage tail sheath protein	6.53169	-4.06311	287
A0A0A8RNE5	PAMH19_4602	Uncharacterized protein	6.53191	-5.02846	287
A0A071L3W3	dtd	D-aminoacyl-tRNA deacylase	6.53233	-8.79181	287
A0A0C6EU09	ORFNames=PA257_0525, PA257_3170	Pseudomonas aeruginosa DNA, complete genome, strain: NCGM257	6.53357	-4.60508	287
O54044	narH	NarH protein	6.53569	-4.36723	287	pae:PA3874
A0A072ZR98	yciO	Pseudomonas aeruginosa genome assembly PAE221	6.53791	-9.92199	287
A0A0E1KAV0	F22031_06510	ATPase	6.54061	-21.7167	287
A0A0C7D3E1	ydeM	Heme d1 biosynthesis protein	6.54295	-4.07483	287
A0A0C6ESK8	PA257_2709	Pseudomonas aeruginosa DNA, complete genome, strain: NCGM257	6.54479	-16.8209	287
Q8KQ18	pilA	PilA	6.54561	-8.43558	287
A0A071L576	ydiA	Putative phosphoenolpyruvate synthase regulatory protein	6.54712	-16.9962	287
A0A0D6I6R6	nemA_2	Oxidoreductase	6.54796	-15.3415	287
A0A0D6G005	papD_2	Chaperone	6.54819	-13.1487	287
A0A0A8RMP6	PAMH19_3985	Uncharacterized protein	6.54868	-12.361	287
B3G2R5	PACL_0668	Putative uncharacterized protein	6.55307	-10.0537	287
A0A080V0G3	glgX	Glycogen operon protein GlgX homolog	6.55351	-4.38939	287
A0A077JHR3	fiuA	FiuA protein	6.55587	-25.9911	287
C8CEB5	crc	Catabolite repression control protein	6.55665	-9.55098	287
A0A0A8RLB8	thrH	Phosphoserine phosphatase	6.55931	-22.5353	287
G8CP65	pilU	Pilus assembly protein ATPase PilU	6.56013	-8.02623	287	pg:11372484
A0A0D7MUW5	F22031_09285	Diguanylate cyclase	6.56487	-11.5416	287
A0A071L3B9	recF	DNA replication and repair protein RecF	6.56493	-9.31479	287
A0A0C6ELC4	ompP1	OmpP1 protein	6.56524	-8.23851	287
A0A071L132	hflX	GTPase HflX	6.56969	-33.9841	287
C6JW04	blaOXA-50-like	Oxacillinase	6.58009	-9.01322	287
A0A077JMH0	rpfC_1	LadS protein	6.5807	-4.56707	287
A0A0D6I6C5	nucA	Protease	6.58093	-17.523	287
Q8KID4		Similar to UDP-glucose/GDP-mannose dehydrogenase	6.58112	-13.3057	287
A0A0E1KGC9	F22031_16770	Heme oxygenase	6.58402	-12.632	287
A0A0E1KII1	F22031_18675	TRAP transporter	6.58686	-9.41178	287
A0A069Q7R8	pleC	Histidine kinase	6.58718	-14.6584	287
A0A0E1KTQ7	F22031_30165	3-oxoacyl-ACP reductase	6.59	-4.23445	287
A0A072ZPH9	aceA	AceA protein	6.59035	-13.7854	287
B3G1K9	PACL_0694	Tail length tape measure protein	6.59062	-4.04507	287
H2FH58	mutL	DNA mismatch repair protein	6.59135	-10.0574	287
A0A071KXR2	cobO	CobO protein	6.59159	-20.6906	287
A0A072ZEA1	ORFNames=ERS445055_04636, F22031_05555	ATPase	6.59161	-5.06834	287
H9U3F3		Putative peroxidase	6.59238	-11.6919	287
A0A0D6IXW4	nrdJa	NrdJa	6.59246	-4.75179	287
A0A0A8RIN5	PAMH19_4160	Transposon Tn552 resolvase	6.59617	-31.8471	287
A0A0C6F5H0	motY	MotY protein	6.59763	-14.7552	287
A0A0C6EZE3	mutS	DNA mismatch repair protein MutS	6.59858	-22.3361	287
Q1W506	katA	Catalase	6.60066	-17.8269	287
Q4LDT9	mexM	Membrane fusion protein MexM	6.60092	-15.4496	287
A0A0C6EVQ5	yhhS	UPF0226 membrane protein yhhS	6.60281	-8.27666	287
A0A0C6FI14	PA257_5836	Pseudomonas aeruginosa DNA, complete genome, strain: NCGM257	6.60359	-9.96138	287
A0A0E1KGK4	F22031_07355	Purine NTPase	6.60496	-9.02149	287
C8CEB6	nahR	Transcriptional regulator	6.60504	-13.0709	287
A0A0E1KQU0	F22031_24585	Tail protein	6.60509	-13.6531	287
A0A0C7CU18	ORFNames=F22031_27800, PAE221_01182	Cro/Cl family transcriptional regulator	6.60792	-4.7409	287
A0A0D6I0W8	exsA	Transcriptional regulator ExsA	6.60943	-4.48229	287
Q8KIU5		Similar to Oxidoreductase family	6.61172	-5.45513	287
A0A072ZI20	smrA	DNA mismatch repair protein MutS	6.6124	-15.5263	287
A0A0C7CSG0	mqo	Probable malate:quinone oxidoreductase	6.61324	-41.3271	287
A0A0A8RAY7	xseA	Exodeoxyribonuclease 7 large subunit	6.61695	-24.6974	287
B3G1Y5	PACL_0259	Putative uncharacterized protein	6.6182	-15.4975	287
A0A080VLG2	wspA	Putative chemotaxis transducer	6.6207	-16.3799	287
Q9APT4		Putative uncharacterized protein	6.62089	-29.7147	287
A0A0C6F5N7	ssuA	SsuA protein	6.6214	-27.5102	287
A0A0C6EBW2	PA257_1403	Pseudomonas aeruginosa DNA, complete genome, strain: NCGM257	6.62308	-4.35155	287
B3G1E2	PACL_0597	Hypothetical phage protein	6.62381	-19.3934	287
Q6X3I4	CP102	Uncharacterized protein	6.62535	-9.30308	287	pg:13917314
A0A071KVW6	ccmE	Cytochrome c-type biogenesis protein CcmE	6.62594	-10.8104	287
A0A0C6F8J0	envZ	Histidine kinase	6.62678	-5.47389	287
A0A0C6FBE6	phuW	Iron(III) ABC transporter	6.6288	-4.12259	287
Q5DIQ7	fpvI	FpvI	6.63146	-4.6364	287
A0A0C6F2R8	PA257_6053	Pseudomonas aeruginosa DNA, complete genome, strain: NCGM257	6.63384	-5.76134	287
Q5DIV8	pvdJ	PvdJ	6.63391	-4.46023	287
A0A0E1KFQ8	F22031_15475	Diguanylate cyclase	6.6385	-18.6528	287
A0A0A8RIA6	PAMH19_4014	UBA/THIF-type NAD/FAD binding protein	6.64088	-24.0251	287
Q6X3G7	parB	ParB	6.64216	-4.15485	287	pg:14678532
Q8KI36		Similar to Prenyltransferase and squalene oxidase	6.64359	-7.1096	287
Q79D85	aadA2	Streptomycin 3''-adenylyltransferase	6.6438	-9.03888	287
A0A072ZKR2	accC	AccC protein	6.64384	-5.32583	287
Q9AMJ6	bla	Beta-lactamase	6.64388	-14.0565	287
A0A0A8RA05	rplK	50S ribosomal protein L11	6.64436	-9.34736	287
Q51460	fleQ	ATPase AAA	6.64439	-29.1265	287
A0A0C7CVV7	PAE221_01902	Putative phosphoenolpyruvate synthase regulatory protein	6.64442	-21.3448	287
Q51340	pvdE	Pyoverdine synthetase E	6.64449	-24.4524	287
A0A0D6HEY0	ERS445055_02447	Sulfurtransferase	6.64486	-19.1155	287
P14489	bla	Beta-lactamase OXA-10	6.64551	-4.31149	287	pg:16834474
A0A0C6EKK9	PA257_0462	Pseudomonas aeruginosa DNA, complete genome, strain: NCGM257	6.64642	-16.298	287
A0A0D6IES2	gmr_6	PAS/PAC sensor-containing diguanylate cyclase	6.64737	-4.37147	287
A0A0E1KJ07	F22031_19465	Uncharacterized protein	6.64967	-9.2263	287
A0A0C7CWG4	cusS_2	Histidine kinase	6.65219	-58.8948	287
A0A071L3C8	osmY_2	Phospholipid-binding protein	6.65263	-8.0521	287
A0A0A8RI94	ywnB	Uncharacterized protein	6.65488	-4.39987	287
P15025	istA	Transposase for insertion sequence element IS21	6.65501	-9.49964	287
A0A0A8REJ5	aruH	Arginine:pyruvate transaminase, AruH	6.65655	-53.9631	287
B3G0V3	PACL_0023	P2 phage baseplate assembly protein	6.65843	-16.8814	287
A0A0E1KMV4	F22031_26970	Manganese ABC transporter ATP-binding protein	6.66004	-9.97156	287
A0A0A8RSP9	PAMH19_5766	Oxidoreductase	6.66268	-9.93892	287
A0A071L8D1	PA257_5391	Pseudomonas aeruginosa DNA, complete genome, strain: NCGM257	6.66372	-14.7538	287
A0A0C6ENI2	PA257_1410	Pseudomonas aeruginosa DNA, complete genome, strain: NCGM257	6.66557	-9.39896	287
B3G1Z2	PACL_0266	Putative uncharacterized protein	6.67086	-29.3301	287
A0A0A8RL85	acrB	Acriflavine resistance protein B	6.67107	-8.22655	287
Q51396	mexD	RND family exporter MexD	6.67107	-8.22655	287
B3G0Z8	PACL_0065	Site-specific recombinase/resolvase	6.67341	-6.68752	287
A0A069Q0X4	ORFNames=ERS445055_04629, F22031_05520	ACP phosphodiesterase	6.67595	-13.1918	287
A0A0D6I970	zot_1	Uncharacterized protein	6.67609	-18.0676	287
A0A0D6H4M0	ERS445055_01985	Uncharacterised protein	6.67613	-17.6126	287
A0A0C6F4V1	sbcC	SbcC protein	6.67723	-16.9762	287
A0A0C6F0U4	fimL	FimL protein	6.67781	-4.55872	287
Q7WY32	RL025	Putative uncharacterized protein	6.67889	-26.0334	287
A0A0C7D0N8	pfeS_1	Histidine kinase	6.68071	-11.7229	287
X2IYY2	pilA	Pilin	6.68298	-22.1224	287
A0A072ZLK6	yihG_2	Acyltransferase	6.68379	-18.8717	287
A8WEF5		ExoU	6.68436	-4.95034	287
Q6X3I9	CP97	CP97	6.68528	-4.14655	287	pg:13917309
A0A069Q2E3	panB	3-methyl-2-oxobutanoate hydroxymethyltransferase	6.68599	-10.5322	287
A0A0A8RJ41	ORFNames=PAMH19_1222, PAMH19_2748	Putative secreted protein	6.68711	-14.837	287
A0A0C6FGA3	PA257_5241	Pseudomonas aeruginosa DNA, complete genome, strain: NCGM257	6.68736	-8.09322	287
A0A0E1KPT5	F22031_26675	Uncharacterized protein	6.68843	-21.8658	287
A0A0A8RHL0	PAMH19_3773	Uncharacterized protein	6.68948	-43.7317	287
A0A0E1KBA7	F22031_05145	Nuclease SbcCD subunit C	6.69084	-13.6817	287
A0A0A8RHZ4	sbcC	Nuclease sbcCD subunit C	6.69084	-13.6817	287
A0A0A8RG22	PAMH19_3215	Uncharacterized protein	6.69091	-4.34585	287
A0A0C6FAI0	PA257_3478	Pseudomonas aeruginosa DNA, complete genome, strain: NCGM257	6.69287	-4.19096	287
Q9APU9		Putative uncharacterized protein	6.69287	-4.19096	287
A0A072ZFW3	nirM	Cytochrome C biogenesis protein CcsA	6.69353	-9.44225	287
A0A077JWS4	PA257_6036	Pseudomonas aeruginosa DNA, complete genome, strain: NCGM257	6.69618	-17.6572	287
A0A0C7CZ96	PAE221_03052	Pseudomonas aeruginosa genome assembly PAE221	6.69812	-13.4665	287
A0A072ZMW5	qseD_1	Pseudomonas aeruginosa DNA, complete genome, strain: NCGM257	6.6991	-8.1606	287
A0A0E1KGV8	fabG	3-ketoacyl-ACP reductase	6.70166	-21.4321	287
Q9RGE0	fleN	Site-determining protein	6.70265	-18.0618	287
A0A069Q6B3	glpK	Glycerol kinase	6.70289	-35.6998	287
A0A071L303	ORFNames=F22031_06290, PAE221_02994	DNA-binding protein	6.70329	-21.1857	287
A0A0D6I5R2	swrC_2	Putative AcrB/AcrD/AcrF family protein	6.70774	-20.3115	287
Q38KY0	intI1	Class 1 integrase	6.70894	-8.38493	287
A0A0D7MJ41	ERS445055_01224	Bacteriophage N4 adsorption protein B	6.71197	-19.0381	287
A0A069QCZ6	ORFNames=ERS445055_02493, F22031_26120	Pseudomonas aeruginosa DNA, complete genome, strain: NCGM257	6.71208	-4.1246	287
A0A0C7D554	aprF	AprF protein	6.7121	-4.03146	287
A0A072ZED4	narK	Nitrate/nitrite transporter NarK	6.71487	-15.5777	287
A0A0C6EUC3	phnC	PhnC protein	6.71527	-4.30023	287
A0A0A8RJI4	ORFNames=PA257_6659, PAMH19_3053	Pseudomonas aeruginosa DNA, complete genome, strain: NCGM257	6.71634	-16.3761	287
Q1W557	EXA4	Putative uncharacterized protein	6.71654	-12.5229	287
A0A077JU49	PA257_2432	Pseudomonas aeruginosa DNA, complete genome, strain: NCGM257	6.72856	-15.4871	287
A0A071L0L3	ORFNames=ERS445055_04926, F22031_07045	Epimerase	6.73114	-10.6675	287
A0A073A5S7	infC	Translation initiation factor IF-3	6.73137	-8.3554	287
A0A0D6HEV2	pfeS_2	Histidine kinase	6.73229	-11.5549	287
A0A0C7D3E3	PAE221_04756	Pseudomonas aeruginosa genome assembly PAE221	6.73299	-16.9954	287
E9L6E6		PhaC1	6.73316	-8.15402	287
A0A072ZHB7	cheY	CheY protein	6.73488	-8.68975	287
A0A072ZQR0	tpx	Probable thiol peroxidase	6.7362	-12.3639	287
G9L993	acsA	Acetyl coenzyme A	6.73735	-8.4852	287
Q9L883		Putative uncharacterized protein	6.73763	-12.0165	287
A0A0C7D1F0	PAE221_03992	Pseudomonas aeruginosa genome assembly PAE221	6.73795	-23.3578	287
A0A0A8R9R6	mtgA	Monofunctional biosynthetic peptidoglycan transglycosylase	6.73865	-8.36101	287
A0A071L264	arcB	ArcB protein	6.74024	-4.00376	287
B3G2H4	PACL_0448	Bacteriophage lysis protein	6.74266	-10.1048	287
A0A0C7D639	PAE221_05727	Pseudomonas aeruginosa genome assembly PAE221	6.74519	-14.2863	287
A0A0D6H4K4	ccp	Cytochrome c peroxidase	6.74927	-19.5758	287
A6N5A1		Putative uncharacterized protein	6.75079	-13.2698	287
A0A0C6ESH7	fecA	FecA protein	6.7524	-5.80309	287
A0A077JM63	PA257_5297	Pseudomonas aeruginosa DNA, complete genome, strain: NCGM257	6.75255	-22.7617	287
A0A0D6FPW0	gmr_2	Diguanylate cyclase	6.75379	-27.1229	287
A0A0A8RG31	folC	Bifunctional protein folC	6.75423	-24.173	287
P17838	pilA	Fimbrial protein	6.75451	-22.1224	287
A0A0A8RLR3	yfaP	Uncharacterized protein	6.75636	-24.9473	287
A0A071KXP1	ORFNames=ERS445055_03593, F22031_32025	Nucleoid-associated protein ERS445055_03593	6.75731	-96.2068	287
A0A0D7MP38	F22031_15265	Uncharacterized protein	6.75929	-5.25683	287
A0A0C7CWY1	ORFNames=ERS445055_03287, F22031_30190	Ferrous iron transporter B	6.76133	-10.5681	287
A0A0C6F2S8	potF4	PotF4 protein	6.76155	-21.1806	287
A0A080VS14	ureC	Urease subunit alpha	6.76358	-13.457	287
A0A0C6E8I9	yegP	Pseudomonas aeruginosa DNA, complete genome, strain: NCGM257	6.76445	-27.616	287
A0A0A8RRV0	msuD	Alkanesulfonate monooxygenase	6.76574	-5.11592	287
A0A072ZRT5	phnE	PhnE protein	6.76701	-8.3181	287
A0A0C7AE96	ORFNames=ERS445055_03659, F22031_00680	Glycine-rich cell wall protein	6.76737	-10.0542	287
A0A0D6IGZ8	gatA_1	Amidase	6.76785	-27.004	287
A0A0C6EHR2	gcd	Gcd protein	6.76912	-35.8569	287
A0A0A8RH12	gdhB	NAD-specific glutamate dehydrogenase	6.76946	-12.6872	287
A0A0C6EMV8	PA257_4991	Pseudomonas aeruginosa DNA, complete genome, strain: NCGM257	6.76988	-34.9837	287
G8EFF8	blaOXA-129	Beta-lactamase	6.77091	-13.3	287
B2CM11	nfxB	Transcriptional regulator NfxB	6.771	-34.1706	287
B0CN73		Putative tRNA ribosyltransferase	6.77124	-17.9992	287
A0A0C6EW49	gpmA	GpmA protein	6.77179	-20.8515	287
A0A0C6EQT8	PA257_2144	Pseudomonas aeruginosa DNA, complete genome, strain: NCGM257	6.77403	-4.07782	287
A0A0D6GD34	ptsI_2	PTS N-acetyl-D-glucosamine transporter	6.77715	-13.4585	287
A4GRK7	pilA	PilA	6.77987	-4.00979	287
A0A069QCH8	thrS	Threonine--tRNA ligase	6.78204	-17.8969	287
A0A0C6EWL2	ORFNames=ERS445055_00596, F22031_15535	UPF0229 protein ERS445055_00596	6.7828	-14.5621	287
A0A072ZLI0	pbpG	D-alanyl-D-alanine endopeptidase	6.78526	-12.294	287
A0A077JNH7	nadA	NadA protein	6.78816	-8.65952	287
A0A080VM07	ORFNames=F22031_22570, PAMH19_1945	Endoribonuclease L-PSP	6.7891	-13.7909	287
A0A0A8RM06	rbsK	Ribokinase	6.78933	-10.1034	287
A0A0E1KAL7	F22031_03350	2-methylcitrate dehydratase	6.79341	-12.2872	287
B3G2M4	PACL_0498	Putative uncharacterized protein	6.79467	-4.01661	287
A0A077JWY6	mqoA	MqoA protein	6.79571	-12.5673	287
A0A0D6IH19	ERS445055_04485	Uncharacterised protein	6.79575	-8.76814	287
Q6X3J2	chvB	ChvB	6.79596	-23.2645	287	pg:13917307
A0A0D6HLC2	opmQ	Putative outer membrane protein	6.79604	-17.6493	287
A0A0A8RT44	PAMH19_5886	Putative quercetin 2,3-dioxygenase PA2418	6.79761	-9.3987	287
Q0E6F3	trfA2	TrfA2 Replication protein, short form	6.79993	-18.5379	287	pg:4290901
A0A072ZHM5	lasA	Protease lasA	6.80036	-4.01115	287
A0A081HDZ2	gpFII	GpFII protein	6.8014	-5.79846	287
A0A0A8RN01	PAMH19_5684	Uncharacterized protein	6.80174	-32.8565	287
A0A0C6ECU9	ORFNames=F22031_24605, PA257_1648	DNA primase	6.80267	-27.78	287
Q8KQ35	tfpZ	Pseudomonas aeruginosa genome assembly PAE221	6.80321	-4.24052	287
A0A0D6HNV6	ERS445055_02809	Cytochrome c	6.80332	-11.3672	287
B3G2R6	PACL_0669	ATP-dependent DNA helicase	6.80406	-24.7729	287
Q0E686	traJ	TraJ oriT recognising protein	6.80706	-41.6799	287	pg:4290879
A0A077SRC3	PAMH19_5151	Uncharacterized protein	6.80804	-15.7897	287
A0A0E1KNX5	F22031_25075	Uncharacterized protein	6.80822	-19.7016	287
Q674V0	blaOXA	Beta-lactamase	6.80909	-8.64675	287
A0A069Q2Y9	lipA	Lipoyl synthase	6.81188	-17.2666	287
A0A080VQI8	ORFNames=F22031_09740, PAMH19_2859	N-formimino-L-glutamate deiminase	6.81207	-9.56094	287
A0A0C6F5S8	hasE	HasE protein	6.81537	-19.1577	287
A0A0C6ENU2	PA257_0005	Pseudomonas aeruginosa DNA, complete genome, strain: NCGM257	6.81667	-12.8369	287
A0A072ZJF2	hupB_2	HupA protein	6.81688	-8.37927	287
A0A0C7D1M9	ORFNames=F22031_22155, PAE221_03551	Pseudomonas aeruginosa genome assembly PAE221	6.81914	-21.4996	287
A0A0D6HQ93	aldH_1	Ketoglutarate semialdehyde dehydrogenase	6.82145	-17.1884	287
A0A0D7MR67	ORFNames=ERS445055_04357, F22031_04060	Uncharacterized conserved protein	6.82246	-18.1396	287
A0A080VD93	ORFNames=F22031_28065, PAMH19_5663	Fumarylacetoacetate hydrolase	6.8249	-14.8401	287
A0A0C7D6F7	ORFNames=ERS445055_03680, PAE221_05175	Glycine rich protein	6.82621	-8.63702	287
B3G1D3	PACL_0142	Polar amino acid uptake transporter family protein	6.8265	-27.2804	287
A0A0E1KUI4	F22031_31535	Conjugal transfer protein TrbL	6.82842	-19.3889	287
Q6X3Q0	pilQ	PilQ	6.82983	-18.9774	287	pg:13917248
A0A0C6EN25	moaB1	Molybdenum cofactor biosynthesis protein B	6.8311	-8.05571	287
A0A0A8RQK5	fimL	Uncharacterized protein	6.83135	-15.0182	287
A0A0C6EJ04	pcoB	PcoB protein	6.83146	-4.66358	287
A0A0A8RQS4	PAMH19_5101	Uncharacterized protein	6.83342	-25.1885	287
X2IYW8	fliC	Flagellin	6.83647	-14.2253	287
A0A071L0C0	prpB	Methylisocitrate lyase	6.83729	-52.0708	287
A0A0A8RDW0	oprD3	Porin D	6.8388	-28.0173	287
A0A080VDH0	catA	Catechol 1,2-dioxygenase	6.83996	-16.1978	287
A0A0C7CXB7	ureR_3	AraC family transcriptional regulator	6.84065	-47.4319	287
A0A0C6EMD2	PA257_1018	Pseudomonas aeruginosa DNA, complete genome, strain: NCGM257	6.84496	-29.6587	287
E9JWC1	aacC	Aminoglycoside 3'-N-acetyltransferase AAC(3)-Ib	6.84533	-10.926	287
A0A0D6I7Z7	oprM_8	Outer membrane component of multidrug efflux pump	6.84628	-16.0188	287
A1YZN9	wzybeta	Beta O-antigen polymerase	6.84672	-4.10088	287
Q1G684	orf513	ISCR1 transposase	6.84746	-21.379	287
A0A0C6F1Q9	PA257_2477	Pseudomonas aeruginosa DNA, complete genome, strain: NCGM257	6.8479	-4.01728	287
A0A0D6HZ92	ydiA	Putative phosphoenolpyruvate synthase regulatory protein	6.84956	-30.066	287
A0A0C7D060	ORFNames=ERS445055_02059, F22031_23500	Electron transfer flavoprotein-ubiquinone oxidoreductase	6.85358	-4.19967	287
A0A072ZEJ2	ORFNames=ERS445055_04757, F22031_06155	UPF0307 protein ERS445055_04757	6.85535	-17.1276	287
Q9APU3		Putative uncharacterized protein	6.85661	-17.7158	287
A0A0A8RMV6	PAMH19_5686	Uncharacterized protein	6.85726	-12.2589	287
A0A0C7D5W1	PAE221_05654	Pseudomonas aeruginosa genome assembly PAE221	6.85741	-28.5029	287
A0A081HFG3	tuf	Elongation factor Tu	6.85777	-15.7329	287
A0A0D6HRZ6	ERS445055_02987	Uncharacterised protein	6.85855	-24.7244	287
A0A071KXP7	tadB	Protein TadB	6.85902	-8.11174	287
A0A069QCW3	ORFNames=F22031_13030, PAE221_01021	Pseudomonas aeruginosa genome assembly PAE221	6.85977	-6.0145	287
A0A069Q3Z9	cysP	CysP protein	6.85978	-29.831	287
Q8KH52		Similar to NeuB family	6.86086	-24.1263	287
B3G0W2	PACL_0010	Bacteriophage capsid portal protein	6.86469	-20.7519	287
A0A0E1KD14	F22031_04620	Terminase	6.86629	-5.316	287
A0A0A8RDH2	PAMH19_2285	Phage integrase	6.86694	-4.58735	287
A0A071L3F2	rplO	50S ribosomal protein L15	6.86787	-12.9098	287
A0A080VPV1	PAMH19_4538	Uncharacterized protein	6.87085	-5.21522	287
A0A072ZC19	pilR	Two-component response regulator	6.87155	-18.0186	287
A0A072ZFF8	purE	N5-carboxyaminoimidazole ribonucleotide mutase	6.87524	-28.7714	287
A0A0D6H8T1	oprM_5	Putative outer membrane protein	6.87718	-15.6219	287
A0A077JU78	trpC	TrpC protein	6.87718	-15.6219	287
Q8GQ53	ORF C57	Putative uncharacterized protein ORF C57	6.87869	-17.6645	287
G8CP78		Uncharacterized protein	6.8789	-17.9182	287	pg:20712650
A0A087L8N1	yejF3	Putative ABC transporter ATP-binding protein YejF	6.88009	-18.5714	287
A0A0C7CW30	PAE221_01990	Pseudomonas aeruginosa genome assembly PAE221	6.88052	-23.8926	287
A0A072ZG76	ftsX	Cell division protein FtsX	6.88421	-13.7124	287
O87608	clcA	Chlorocatechol-1,2-dioxygenase	6.88474	-8.20627	287
A0A0D7N4U1	flgK	Flagellar hook protein FlgK	6.88636	-6.2008	287
A0A0E1KR09	F22031_28960	Aromatic-ring-hydroxylating dioxygenase	6.88742	-9.51269	287
A0A0D6I3A1	ERS445055_03617	Type IV secretion protein Rhs	6.88762	-61.2788	287
A0A0C6EVT2	PA257_3781	Pseudomonas aeruginosa DNA, complete genome, strain: NCGM257	6.88913	-24.9276	287
A0A0C7D1S6	PAE221_03994	Pseudomonas aeruginosa genome assembly PAE221	6.8893	-19.8239	287
A0A0A8RKZ9	PAMH19_3599	Uncharacterized protein	6.89155	-26.5172	287
A0A0E1KDR7	F22031_09650	Uncharacterized protein	6.89418	-4.56246	287
A0A080VY56	fdoG	Formate dehydrogenase-O major subunit	6.89788	-14.1098	287
P95423	oprN	Uncharacterized protein	6.89862	-18.2143	287
A0A0E1KGQ4	F22031_17495	Histidine kinase	6.8999	-14.0096	287
Q8GPR6	ORF SG87	Putative uncharacterized protein ORF SG87	6.90065	-10.6386	287
A0A072ZJC4	ntrC	Nitrogen regulation protein NR(I)	6.90263	-14.2579	287
A0A072ZF08	ahcY	Adenosylhomocysteinase	6.90472	-12.6008	287
A0A071KZP1	adhC	S-(hydroxymethyl)glutathione dehydrogenase	6.90559	-13.8724	287
A0A0D6IA95	fliI	Flagellum-specific ATP synthase	6.91003	-26.6174	287
A0A071KZV8	cpaF2	ATPase	6.91014	-4.27828	287
B3G0W4	PACL_0012	Phage capsid scaffolding protein	6.91136	-9.73117	287
B3G233	ORFNames=F22031_03965, PACL_0307	Histidinol phosphate phosphatase	6.91266	-11.2706	287
A0A0E1KQD9	F22031_31525	Conjugal transfer protein TrbG	6.9155	-17.9965	287
A0A0C6F702	PA257_2244	Pseudomonas aeruginosa DNA, complete genome, strain: NCGM257	6.91739	-16.3184	287
Q1W514	EXA47	TraG/TraD family protein	6.91948	-17.5691	287
A0A0E1KLD2	F22031_26110	Chemotaxis protein	6.91985	-8.02701	287
B3G198	ORFNames=PACL_0555, PACL_0622	Hypothetical phage protein	6.92016	-50.406	287
B3G1X8	PACL_0252	Type IV secretory pathway protein	6.92133	-20.2707	287
Q9RHC9	wbpV	NAD dependent epimerase/dehydratase family-like protein	6.92137	-15.401	287
A0A0A8RLB0	PAMH19_3802	Uncharacterized protein	6.92175	-13.9854	287
A0A0C7CQU2	ORFNames=F22031_26515, PAE221_00121	AraC family transcriptional regulator	6.92358	-4.06917	287
A0A072ZJW9	ftsH1	ATP-dependent zinc metalloprotease FtsH	6.92986	-29.2163	287
A7MAH4	trbL	TrbL protein	6.93057	-31.5078	287	pg:5495359
G8CP50		Transposase Tra5-related protein	6.93082	-41.876	287	pg:20712637
Q75XV4	orfQ	Putative uncharacterized protein orfQ	6.93292	-16.103	287
A0A077JSP8	pelE	PelE protein	6.93454	-5.15234	287
A0A0A8RM18	PAMH19_5342	Uncharacterized protein	6.93641	-9.42415	287
A0A0C6EAD2	hpcH	HpcH protein	6.93683	-8.50659	287
Q7X5M9		Putative uncharacterized protein	6.93879	-10.0737	287
A0A0C7D062	PAE221_02951	Pseudomonas aeruginosa genome assembly PAE221	6.94063	-20.6802	287
I1W1X2	catB8	Chloramphenicol acetyltransferase	6.9412	-34.0106	287
A0A069Q6H8	pyrG	CTP synthase	6.94152	-4.22058	287
A0A0C6FBJ2	cobN	CobN protein	6.94277	-13.8269	287
A0A077JU52	argD	ArgD protein	6.94338	-30.2015	287
A0A072ZJ02	glpT	Pseudomonas aeruginosa genome assembly PAE221	6.9438	-13.602	287
Q8GPT4	ORF SG68	Putative uncharacterized protein ORF SG68	6.94412	-27.2267	287
A0A0A8RN33	PAMH19_5757	Uncharacterized protein	6.94432	-114.701	287
A0A0A8RD44	cobJ	Precorrin-3 methylase CobJ	6.94455	-26.7665	287
A0A0C7CZQ4	PAE221_03434	Pseudomonas aeruginosa genome assembly PAE221	6.94455	-26.7665	287
B3G172	ORFNames=PACL_0568, PACL_0634	Hypothetical phage protein	6.94523	-29.4169	287
A0A0D6IGT3	ERS445055_04389	TonB-denpendent receptor	6.94563	-4.09149	287
B3G2R0	PACL_0663	Putative uncharacterized protein	6.94605	-31.7221	287
A0A0A8RF29	PAMH19_2844	Uncharacterized protein	6.94699	-23.8054	287
A0A0A8RET1	PAMH19_1342	Uncharacterized protein	6.94879	-20.9712	287
B3G185	ORFNames=PACL_0581, PACL_0647	Putative uncharacterized protein	6.94886	-16.9232	287
A0A0A8RLU3	PAMH19_4028	Integrase family protein	6.95105	-25.53	287
A0A0E1KFJ3	F22031_12910	SulP family inorganic anion transporter	6.9511	-13.4094	287
A0A069Q9Q1	ORFNames=ERS445055_01704, F22031_21695	Ankyrin	6.95173	-24.5627	287
A0A0A8RDG6	PAMH19_1067	Phage integrase family site specific recombinase	6.95337	-8.49257	287
A0A0A8RI33	PAMH19_3976	DNA topoisomerase	6.95394	-67.3646	287
Q8GQ41	ORF C69	Putative uncharacterized protein ORF C69	6.95629	-18.0274	287
O30534	pcr3	Pcr3	6.95951	-12.2582	287
A0A071L9M6	ORFNames=F22031_16830, PAMH19_0931	3-ketoacyl-ACP reductase	6.96011	-31.7979	287
A0A0E1KUK4	F22031_31635	ABC transporter permease	6.96475	-12.5826	287
A0A0A8RS93	rhmT	Inner membrane transport protein RhmT	6.96509	-4.42349	287
A0A0E1KB94	F22031_04530	Glycoside hydrolase family 19	6.96662	-58.7848	287
A0A0C6F7U1	PA257_4658	Pseudomonas aeruginosa DNA, complete genome, strain: NCGM257	6.96794	-17.6016	287
A0A0C6F4M9	PA257_5223	Pseudomonas aeruginosa DNA, complete genome, strain: NCGM257	6.9706	-53.5305	287
A0A0D6I5S2	helD	DNA helicase	6.97076	-13.3039	287
A0A0D6FGP0	ERS445055_00257	Insertion sequence IS407 OrfB	6.9732	-11.4137	287
A0A072ZKR8	arnB_2	Nucleotide sugar transaminase	6.9733	-25.9518	287
A0A080VJY5	argS	Arginine--tRNA ligase	6.97443	-9.57853	287
A0A080VJG2	PAMH19_0219	Aminotransferase	6.97759	-4.18441	287
A0A0C7D1Q9	PAE221_04103	Pseudomonas aeruginosa genome assembly PAE221	6.98077	-50.5855	287
A0A0A8RB97	mutS	DNA mismatch repair protein MutS	6.98078	-26.7112	287
A0A0C7CYS1	PAE221_02482	Pseudomonas aeruginosa genome assembly PAE221	6.98095	-4.13099	287
A0A0A8RKA8	ccmF	Cytochrome c-type biogenesis protein CcmF	6.98096	-48.6226	287
R9WT35	oprD	Outer membrane protein	6.98223	-27.6092	287
Q7X572	pilA	Pilus structural subunit	6.98231	-4.3855	287
A0A0D6FI81	ytpA_1	Putative lysophospholipase	6.9845	-18.1515	287
A5A0R6	linD	HCH-reductive dechlorinase LinD	6.98549	-4.23008	287
A0A080VVP5	PAMH19_1360	Uncharacterized protein	6.98677	-5.11469	287
A0A072ZRA1	gap1	Glyceraldehyde-3-phosphate dehydrogenase	6.99214	-11.8032	287
A0A0A8RRG9	PAMH19_5693	Uncharacterized protein	6.9935	-27.4064	287
A0A0E1KI20	F22031_20020	Isovaleryl-CoA dehydrogenase	6.99474	-9.98345	287
A0A0C6F436	PA257_5057	Pseudomonas aeruginosa DNA, complete genome, strain: NCGM257	6.99629	-4.86431	287
A0A0D6GEP6	ERS445055_01294	Putative auxiliary component of ABC transporter	6.99934	-37.9889	287
A0A0A8RFE0	PAMH19_1704	Uncharacterized protein	7.00031	-8.36557	287
A0A0E1K881	F22031_01405	Hemolysin D	7.00375	-21.6309	287
A0A0C6EZ98	PA257_3424	Pseudomonas aeruginosa DNA, complete genome, strain: NCGM257	7.00624	-9.77672	287
B3G2C6	PACL_0400	Putative uncharacterized protein	7.00646	-8.33718	287
A0A077JSS4	phnK	PhnK protein	7.00738	-9.02233	287
B3G2K7	PACL_0481	Phage integrase family protein	7.00907	-4.63184	287
Q8KN94		Similar to UDP-N-acetylglucosamine 2-epimerase	7.01031	-5.26604	287
A0A0C6EP58	PA257_0115	Pseudomonas aeruginosa DNA, complete genome, strain: NCGM257	7.01294	-12.2583	287
A0A0D6HSW4	ERS445055_02994	Allophanate hydrolase subunit 2	7.01538	-40.7879	287
T2ACF3	tnpA	TnpA	7.01822	-16.8572	287	pg:16834583
B3G2Q9	PACL_0662	Putative uncharacterized protein	7.02067	-30.3532	287
A0A0E1KIR2	F22031_15365	Uncharacterized protein	7.02281	-15.4129	287
A0A0D6HXR4	ttr	Acetyltransferase	7.02551	-9.98901	287
A0A0C6F501	wbpX	WbpX protein	7.0269	-4.30353	287
A0A0A8RN61	PAMH19_5735	Gluconate 2-dehydrogenase cytochrome c subunit	7.02694	-15.3712	287
A0A0A8RGX0	PAMH19_3538	Uncharacterized protein	7.02709	-8.1043	287
A0A080VP43	ORFNames=ERS445055_01251, PAMH19_1375	Spermidine dehydrogenase%2C SpdH	7.02869	-4.4189	287
A0A068B267	sul1	Dihydropteroate synthase	7.03718	-34.5324	287
A0A0C6FBG3	yadB	Glutamyl-Q tRNA(Asp) synthetase	7.03759	-18.0057	287
Q4W1U4	ofn12	Uncharacterized protein	7.03909	-4.34385	287	pg:3399434
A0A080VLU3	PAMH19_3106	Short-chain dehydrogenase	7.04099	-95.6486	287
Q00983	lcr1	Beta-lactamase LCR-1	7.04146	-13.5487	287
A0A0A8RPA6	gcl	Glyoxylate carboligase	7.04181	-21.972	287
A0A072ZI31	ORFNames=ERS445055_03447, F22031_31030	Bacteriohemerythrin	7.04404	-14.2439	287
B3G175	csrA	Carbon storage regulator homolog	7.04669	-28.727	287
A0A0D6G797	ghrB_1	2-hydroxyacid dehydrogenase	7.04682	-29.9551	287
T2ABC7	mobC	MobC	7.04712	-8.61602	287	pg:16834606
A0A0C6ERY9	PA257_2568	Pseudomonas aeruginosa DNA, complete genome, strain: NCGM257	7.04776	-4.03104	287
Q9ZFQ2	hscA	Chaperone protein HscA homolog	7.04956	-4.11432	287
A0A0A8RG38	stcD	Putative N-methylproline demethylase	7.05027	-29.7397	287
A0A0E1KFZ2	F22031_06365	Flavodoxin	7.05204	-156.781	287
O87011	yafE	YafE	7.05342	-14.6764	287
A0A0C6ERV8	cupB6	CupB6 protein	7.0535	-14.5453	287
A0A0C6F1V0	PA257_2519	Pseudomonas aeruginosa DNA, complete genome, strain: NCGM257	7.05412	-4.2813	287
G9L991	acsA	Acetyl coenzyme A	7.05483	-49.6455	287
A0A072ZQJ6	ntrC_1	Fis family transcriptional regulator	7.05568	-40.6974	287
A0A0D6HT08	cirA_6	Putative TonB-dependent receptor	7.058	-36.8064	287
A0A0C7AGD3	dmlR_25	LysR family transcriptional regulator	7.05968	-30.0139	287
A0A0E1KH14	F22031_15865	Peptidase M23	7.05979	-13.5885	287
A0A0D6FP16	ERS445055_00543	Dehydrogenase	7.06119	-21.1277	287
C8CEC6	phcP	Phenol hydroxylase component	7.06194	-32.8488	287
A0A077JV03	PA257_2891	Pseudomonas aeruginosa DNA, complete genome, strain: NCGM257	7.06197	-34.9319	287
Q9RHD0	wbpU	Glycosyl transferase-like protein	7.06203	-18.6223	287
A0A0D6HYQ5	quiP_2	Putative penicillin acylase	7.06369	-132.627	287
A0A077JSK7	PA257_6046	Pseudomonas aeruginosa DNA, complete genome, strain: NCGM257	7.06809	-212.33	287
A0A0C7CY30	PAE221_02440	Pseudomonas aeruginosa genome assembly PAE221	7.06832	-38.0588	287
A0A072ZQF8	amiE	Aliphatic amidase	7.06841	-34.6437	287
A0A0C6F144	pepN	PepN protein	7.06907	-9.88284	287
A0A080VT68	PAMH19_3572	Uncharacterized protein	7.06996	-28.3836	287
A0A0A8RGG2	xcpY	Type II secretion system protein L	7.07164	-10.0092	287
A0A0C6F4S8	PA257_1552	Pseudomonas aeruginosa DNA, complete genome, strain: NCGM257	7.07432	-12.6373	287
A0A0E1KQH5	F22031_31725	Uncharacterized protein	7.07853	-47.8326	287
Q9Z5W2	ohbA	Ortho-halobenzoate 1,2-dioxygenase beta-ISP protein OhbA	7.0824	-23.1285	287
A0A0A8RHY1	tadA	TadA ATPase	7.08404	-12.8268	287
A0A072ZSH3	ycgE_1	MerR family transcriptional regulator	7.08405	-10.2753	287
A0A071L2F4	ccoO1	Cbb3-type cytochrome C oxidase subunit II	7.08425	-10.5369	287
O87127	orf2	Flagellar motor protein MotD	7.08659	-9.38425	287	pae:PA1461
A0A0C7CW26	PAE221_01985	Pseudomonas aeruginosa genome assembly PAE221	7.0873	-5.29758	287
A0A080VDM7	PAMH19_3531	Uncharacterized protein	7.08766	-9.32328	287
A0A0C6ENU1	PA257_1505	Pseudomonas aeruginosa DNA, complete genome, strain: NCGM257	7.08778	-16.3139	287
A0A0C6F1V4	PA257_2524	Pseudomonas aeruginosa DNA, complete genome, strain: NCGM257	7.08854	-13.0015	287
A0A0A8RMM9	fdh	S-(Hydroxymethyl)glutathione dehydrogenase	7.08911	-9.15698	287
A0A0A8RKA0	algB	Alginate biosynthesis transcriptional regulatory protein AlgB	7.08988	-12.7153	287
A0A0C6EXR8	cupB3	CupB3 protein	7.09034	-8.12834	287
A0A0C7CVU3	PAE221_02137	Pseudomonas aeruginosa genome assembly PAE221	7.09229	-18.4172	287
A0A069QC15	ORFNames=F22031_24690, PAE221_00850	Pseudomonas aeruginosa genome assembly PAE221	7.097	-12.5343	287
A0A0D6FX68	bfrD_2	Putative TonB-dependent receptor protein	7.09941	-10.0962	287
A0A0C6F9X3	PA257_3217	Pseudomonas aeruginosa DNA, complete genome, strain: NCGM257	7.10054	-22.4581	287
A0A0C6ENU9	PA257_5212	Pseudomonas aeruginosa DNA, complete genome, strain: NCGM257	7.10138	-14.2184	287
Q9S573	FIIR2	FIIR2 protein	7.10322	-10.2559	287
A0A080VTK4	yocS	Putative sodium-dependent transporter yocS	7.10456	-4.11753	287
A0A0C7CU56	PAE221_01198	Pseudomonas aeruginosa genome assembly PAE221	7.10514	-15.4675	287
A0A0A8RM00	prpD	2-methylcitrate dehydratase	7.10542	-19.1354	287
A0A0C7D6J5	PAE221_05816	Pseudomonas aeruginosa genome assembly PAE221	7.10613	-56.1409	287
A0A0E1KIW6	F22031_19400	Uncharacterized protein	7.11022	-38.9199	287
A0A0C7D1K2	yejK	Nucleoid-associated protein yejK	7.11302	-10.7413	287
A0A069Q5J2	hpcB	3%2C4-dihydroxyphenylacetate 2%2C3-dioxygenase	7.11312	-26.1665	287
A0A0C7CZS1	PAE221_03282	Pseudomonas aeruginosa genome assembly PAE221	7.11378	-5.77037	287
A0A0C6FIT5	selA	L-seryl-tRNA(Sec) selenium transferase	7.11766	-4.45382	287
A0A077JRS8	lysS	Lysine--tRNA ligase	7.11816	-8.46974	287
B3G1R8	PACL_0192	Putative uncharacterized protein	7.12071	-13.5104	287
A0A080VSA4	ORFNames=ERS445055_01795, PAMH19_1868	Translation initiation factor 2 (IF-2%2C GTPase)	7.12093	-25.5315	287
A0A072ZRW9	ORFNames=ERS445055_01643, F22031_21360	Histidine kinase	7.12119	-14.1531	287
Q9AGN8	blaIBC-2	Beta-lactamase	7.12748	-8.78609	287
A0A071KX07	mliC	Lysozyme inhibitor	7.12835	-29.5661	287
Q3LG63	ampC	Beta-lactamase	7.13017	-16.8171	287
A0A0D6GB22	rodZ	Cro/Cl family transcriptional regulator	7.13216	-45.6935	287
A0A0C6F4Q4	PA257_5273	Pseudomonas aeruginosa DNA, complete genome, strain: NCGM257	7.13253	-23.6629	287
Q7WZC7	oxa45	Oxacillinase	7.1333	-8.17614	287
A0A0D7MW53	lplT	Acetyltransferase	7.13697	-17.6872	287
B3G277	PACL_0351	Phage protein	7.13727	-60.4247	287
A0A0E1K905	F22031_00565	Thiosulfate transporter subunit	7.13785	-17.9566	287
A0A0E1KFS6	lptD	LPS-assembly protein LptD	7.13882	-52.4808	287
A0A0A8RIH6	PAMH19_4127	Uncharacterized protein	7.13964	-20.0957	287
A0A0A8RBX7	orf49	Uncharacterized protein	7.13999	-26.1207	287
D3Y4X8	ampC	Beta-lactamase	7.14057	-22.6768	287
A0A0D6H8S5	accA1_1	Geranyl-CoA carboxylase%2C subunit alpha (Biotin-containing)	7.14061	-12.3521	287
A0A0C7CSA2	PAE221_00406	Pseudomonas aeruginosa genome assembly PAE221	7.14089	-8.69214	287
A0A0C6F4J0	PA257_6667	Pseudomonas aeruginosa DNA, complete genome, strain: NCGM257	7.14141	-18.9016	287
Q6X3T4	CP3	Uncharacterized protein	7.14192	-10.4151	287	pg:13917317
A0A0A8RRS3	PAMH19_5799	Uncharacterized protein	7.14356	-33.5738	287
A0A072ZN55	hmgA	HmgA protein	7.14606	-13.0835	287
A0A0C7D3K4	cupC3	Pseudomonas aeruginosa genome assembly PAE221	7.1461	-29.3769	287
A0A069PXN8	gmd	GDP-mannose 4,6-dehydratase	7.15441	-55.8849	287
A0A0C6ECV1	PA257_1653	Pseudomonas aeruginosa DNA, complete genome, strain: NCGM257	7.15479	-9.32643	287
B6RWP9	cat	Chloramphenicol acetyltransferase	7.15553	-11.2939	287
C5J9N8	arr-7	ADP-ribosyltransferase	7.15597	-47.5667	287
A0A0D6IKL3	cysJ	Putative oxidoreductase	7.15708	-156.781	287
A0A0A8RCE2	PAMH19_0390	Protease	7.15789	-34.2219	287
A0A0A8RL19	PAMH19_3382	Fic family protein	7.16018	-14.653	287
A0A0C6FAT3	PA257_5681	Pseudomonas aeruginosa DNA, complete genome, strain: NCGM257	7.16273	-14.7676	287
A0A080VLI8	PAMH19_3485	Putative stomatin/prohibitin	7.16326	-14.0208	287
A0A072ZF00	hyuC	Allantoate amidohydrolase	7.16682	-20.6439	287
A0A0C7AQU9	ORFNames=ERS445055_05751, F22031_11390	Dimethylglycine catabolism protein DgcA	7.16702	-16.4607	287
A0A077JRM9	PA257_6038	Pseudomonas aeruginosa DNA, complete genome, strain: NCGM257	7.16732	-10.3843	287
A0A0E1KDS9	F22031_09715	Phosphate ABC transporter substrate-binding protein	7.16917	-4.97445	287
A0A0A8REU5	ORFNames=PAMH19_1241, PAMH19_2767	Uncharacterized protein	7.16979	-10.2803	287
A0A0C6ESY4	PA257_1429	Pseudomonas aeruginosa DNA, complete genome, strain: NCGM257	7.17007	-12.692	287
A0A071L4F7	arsA	Arsenical pump-driving ATPase	7.17125	-50.0403	287
Q8KN71	F22031_22430	Capsular biosynthesis protein	7.17151	-37.3112	287
A0A0A8RQF3	PAMH19_5300	Uncharacterized protein	7.17437	-143.664	287
A0A0E1KMZ0	F22031_26980	Uncharacterized protein	7.17525	-34.6512	287
A0A077JQH1	dctP	DctP protein	7.1788	-8.48446	287
A0A0C6ENL3	PA257_1440	Pseudomonas aeruginosa DNA, complete genome, strain: NCGM257	7.17924	-4.57027	287
A0A0C7D321	argD	Acetylornithine aminotransferase	7.18195	-45.7349	287
A0A0A8LE45	PAMH19_6373	Helicase	7.18231	-22.783	287
A0A0C6EC65	hom	Homoserine dehydrogenase	7.18392	-21.1215	287
A0A0C7CYS4	ORFNames=F22031_05385, PAE221_03171	Lipoprotein	7.18681	-11.5876	287
A0A0C6EXC1	PA257_2769	Pseudomonas aeruginosa DNA, complete genome, strain: NCGM257	7.1905	-5.64207	287
Q6X3I5	CP101	Uncharacterized protein	7.1926	-12.506	287	pg:13917313
A0A0C6EY56	lptE	LPS-assembly lipoprotein LptE	7.1948	-25.989	287
Q1W536	EXA25	Putative uncharacterized protein	7.19696	-50.7995	287
A0A0C6EP69	ychM	YchM protein	7.20284	-43.7144	287
A0A0A8RAG0	PAMH19_1018	Putative 3-methyladenine DNA glycosylase	7.20298	-17.691	287
A0A0D6IZK6	hemL_2	Aminotransferase	7.20374	-15.7057	287
A0A0C7AFL8	artI	Amino acid ABC transporter substrate-binding protein	7.20929	-15.3604	287
A0A0C7CVN1	glyS	Glycine--tRNA ligase beta subunit	7.2102	-13.4335	287
B3G2D0	PACL_0404	Putative uncharacterized protein	7.21139	-27.7563	287
A0A072ZRA2	ORFNames=F22031_19205, PAE221_04091	Pseudomonas aeruginosa genome assembly PAE221	7.21331	-8.27826	287
A0A081HJY2	mexH	MexH protein	7.21349	-17.8772	287
A0A069Q2D8	gltK	Amino acid ABC transporter permease	7.21378	-13.2282	287
A5YPC5	aac	AACA4	7.21395	-37.7143	287
F0V6U3	bla AmpC	Beta-lactamase	7.21499	-17.5667	287
A0A0C7D5C5	PAE221_05367	Pseudomonas aeruginosa genome assembly PAE221	7.2151	-15.7871	287
A0A0E1KP72	F22031_31295	Glutathione S-transferase	7.21525	-4.4837	287
Q6X3F5	tox1	Tox1	7.21562	-13.9016	287	pg:14678520
O87613		Putative uncharacterized protein	7.21729	-20.777	287
A0A0A8RLG9	PAMH19_5191	Putative endolysin	7.22013	-51.5693	287
A0A0D6H3L2	dhmA	Alpha/beta hydrolase	7.22608	-26.1709	287
O33427	waaP	Lipopolysaccharide core heptose(I) kinase	7.22693	-5.29177	287
A0A0A8RNQ3	fleN	Site-determining protein	7.2271	-13.7107	287
A0A0C6F1V1	PA257_4271	Pseudomonas aeruginosa DNA, complete genome, strain: NCGM257	7.23031	-31.3597	287
A0A071LBF6	ispG	4-hydroxy-3-methylbut-2-en-1-yl diphosphate synthase (flavodoxin)	7.23081	-9.36985	287
A0A0D6FDJ8	ychM_1	Putative sulfate transporter	7.23211	-65.306	287
A0A072ZIV7	glsA	Glutaminase	7.23325	-8.75915	287
B3G0Z6	PACL_0063	Putative uncharacterized protein	7.23386	-38.7899	287
Q1W554	EXA7	Putative uncharacterized protein	7.23841	-18.3504	287
A0A069PYH4	dppD	ABC transporter ATP-binding protein	7.23888	-14.4255	287
A0A0E1KKX2	F22031_23000	D-alanyl-D-alanine carboxypeptidase	7.24309	-20.9288	287
A0A0C6EJ12	PA257_3684	Pseudomonas aeruginosa DNA, complete genome, strain: NCGM257	7.24593	-4.54553	287
A0A0E1KCJ1	F22031_03870	Uncharacterized protein	7.24703	-8.99386	287
Q8GQ33	ORF C77	Putative uncharacterized protein ORF C77	7.24993	-28.2056	287
A0A0A8RTC1	PAMH19_6341	Uncharacterized protein	7.25027	-27.4729	287
A0A080VNP7	PAMH19_3595	Putative antirepressor	7.25108	-29.1377	287
A0A072ZTP1	ORFNames=ERS445055_02254, PAE221_00864	Pseudomonas aeruginosa genome assembly PAE221	7.25139	-43.334	287
A0A0A8RCK7	gbt	Glycine betaine transmethylase	7.25278	-35.2523	287
A0A0D6I279	barA_4	Histidine kinase	7.25885	-51.3621	287
A0A0E1KCP1	F22031_00420	Uncharacterized protein	7.26254	-32.8644	287
A0A0C7CQZ6	PAE221_00157	Pseudomonas aeruginosa genome assembly PAE221	7.26292	-25.0804	287
A0A0C7CRU7	PAE221_00185	Pseudomonas aeruginosa genome assembly PAE221	7.26394	-18.1258	287
A0A0A8RQ73	cysI	Sulfite reductase	7.26456	-13.7476	287
B3G2D7	PACL_0411	Tellurite resistence protein TerZ	7.26755	-32.2343	287
B3G2M0	PACL_0494	Putative uncharacterized protein	7.26969	-12.1359	287
Q8KHP4		Similar to Zinc-binding dehydrogenases	7.27217	-28.5453	287
A0A069PXC9	yjgR	ATP-binding protein	7.27234	-12.6417	287
E0AF28	blaTEM	Beta-lactamase	7.27262	-26.1171	287
A0A0C6FD27	fixI	FixI protein	7.27343	-8.2655	287
A0A0C7CWS6	PAE221_02479	Pseudomonas aeruginosa genome assembly PAE221	7.27414	-50.6268	287
Q3HYA7	tnsD	Transposition protein D	7.27511	-9.99232	287	pg:4290867
A0A0E1KI40	F22031_10235	Thioesterase	7.27703	-25.6176	287
A0A069PZ86	ORFNames=ERS445055_04616, F22031_05455	Pseudomonas aeruginosa DNA, complete genome, strain: NCGM257	7.27787	-44.9971	287
A0A0C6F3L5	ORFNames=PA257_0480, PA257_3126	Pseudomonas aeruginosa DNA, complete genome, strain: NCGM257	7.27986	-22.0213	287
Q8KHK7	PAE221_00557	Pseudomonas aeruginosa genome assembly PAE221	7.28157	-9.51452	287
A0A069QBW9	ORFNames=ERS445055_02248, F22031_24745	Pseudomonas aeruginosa DNA, complete genome, strain: NCGM257	7.28181	-72.6561	287
Q8GPR7	ORF SG86	Putative uncharacterized protein ORF SG86	7.28676	-27.2876	287
A0A0C6F7M5	ygiR	YgiR protein	7.28777	-17.0809	287
A0A0A8RI76	PAMH19_4021	Uncharacterized protein	7.28819	-9.04569	287
A0A0C6ETI5	PA257_1604	Pseudomonas aeruginosa DNA, complete genome, strain: NCGM257	7.2882	-16.3311	287
G8GJP3	recN	DNA repair protein	7.29149	-8.1242	287
Q9Z5W4	top	Topoisomerase	7.29241	-8.22128	287
A0A0D6GJ79	aidB_2	Acyl-CoA dehydrogenase	7.29628	-52.5052	287
Q8L321	catB8	Chloramphenicol acetyltransferase	7.29687	-34.0106	287
G8CP53		Integrase/recombinase	7.29835	-96.4403	287	pg:20712585
A0A0C7AJ42	ygiD	Dioxygenase	7.29992	-4.56658	287
A0A0E1KIC6	F22031_14845	Clp protease ClpC	7.30162	-11.0422	287
A0A0A8RMQ7	PAMH19_4000	Chaperone protein htpG Heat shock protein htpG	7.30383	-23.5208	287
A0A0C6F650	PA257_5773	Pseudomonas aeruginosa DNA, complete genome, strain: NCGM257	7.30578	-13.2532	287
A0A077JLH0	fixG	FixG protein	7.30591	-11.6078	287
A0A0D6FJR0	ERS445055_00394	GTPase	7.30713	-13.0091	287
O84915	ptxS	LacI family transcriptional regulator	7.3076	-4.30231	287	pae:PA2259
A0A0D6HRA8	bbsG_2	Acyl-CoA dehydrogenase	7.30878	-37.9173	287
A0A0D6IS51	nnr	Putative carbohydrate kinase	7.31028	-9.74386	287
A0A0A8RPP5	motD	Flagellar motor protein MotD	7.31093	-28.0992	287
A0A0A8R9Z0	PAMH19_0630	Uncharacterized protein	7.31147	-72.3025	287
A0A0E1KIB5	F22031_20365	Dehydrogenase	7.31425	-11.7451	287
A0A0C6F3Z1	PA257_5027	Pseudomonas aeruginosa DNA, complete genome, strain: NCGM257	7.31529	-32.9777	287
A0A0C6EZP2	glpD	Glycerol-3-phosphate dehydrogenase	7.31597	-36.6435	287
A0A069Q8G0	ORFNames=ERS445055_01270, F22031_19150	Lipoprotein	7.31658	-20.7396	287
A0A0A8RFV2	PAMH19_3152	Uncharacterized protein	7.31717	-4.1649	287
A0A0C7D5M9	ORFNames=F22031_09165, PAE221_05559	Butyryl-CoA dehydrogenase	7.31719	-47.8172	287
A0A0C6F706	pyrD	Dihydroorotate dehydrogenase (quinone)	7.31724	-9.3875	287
G8CP64	pilV	Pilus structural protein PilV	7.31921	-4.33347	287	pg:11372483
A0A080VX57	PAMH19_1252	Transposase insF for insertion sequence IS3A/B/C/D/E/fA	7.32268	-37.4846	287
B3G1T5	PACL_0209	Putative uncharacterized protein	7.32343	-25.012	287
Q0E6G9	klaA	KlaA protein	7.32656	-19.3086	287	pg:4290820
A0A0A8RNZ0	purP	Putative adenine permease PurP	7.32726	-36.166	287
A0A0C7D3S2	ORFNames=ERS445055_04121, F22031_02520	Pseudomonas aeruginosa genome assembly PAE221	7.32788	-8.21397	287
A0A0A8RDC9	PAMH19_0884	ATP-dependent Clp protease proteolytic subunit	7.32807	-83.3522	287
A0A080VLX3	ORFNames=F22031_14160, PAMH19_0335	Membrane protein	7.32886	-12.5945	287
Q1W4W7	EXB19	ISPpu14 transposase Orf1	7.33445	-23.0882	287
A0A0C7CRB6	PAE221_00005	Pseudomonas aeruginosa genome assembly PAE221	7.33627	-44.1156	287
A0A069QAN3	fdnG	Formate dehydrogenase, nitrate-inducible, major subunit	7.33727	-33.9298	287
A0A0A8R9Z2	gcp	tRNA N6-adenosine threonylcarbamoyltransferase	7.34213	-9.4815	287
A0A0A8RTL6	PAMH19_6111	Uncharacterized protein	7.34346	-44.2568	287
A0A0A8RGM8	rsmC	Ribosomal RNA small subunit methyltransferase C	7.34443	-10.6503	287
Q8GPZ0	gabD	Putative succinate semialdehyde dehydrogenase	7.34672	-8.16614	287
A0A0D6HL10	ERS445055_02669	Periplasmic protein	7.34709	-44.1758	287
A0A0A8RS26	PAMH19_5874	Uncharacterized protein	7.34709	-44.1758	287
A0A0D6FPV1	ORFNames=ERS445055_00582, F22031_15460	Cell division protein Fic	7.34821	-8.15178	287
A0A080VQ00	ORFNames=PA257_2246, PAE221_03281	Pseudomonas aeruginosa DNA, complete genome, strain: NCGM257	7.34844	-34.9789	287
A0A0A8RF46	gloA3	Lactoylglutathione lyase	7.34882	-40.4625	287
W0TYI0	blaOXA-47b	Beta-lactamase	7.35183	-30.7884	287
A0A0E1K9W3	F22031_01785	Lytic transglycosylase	7.35299	-33.4948	287
A0A0C6ES69	pilO	PilO protein	7.35581	-42.4618	287
A0A0A8RHM0	PAMH19_2326	Uncharacterized protein	7.35601	-18.7668	287
A0A072ZJ19	ccoO	Cbb3-type cytochrome c oxidase subunit II	7.35717	-16.6042	287
D0E7L0	arr-2	Rifampin ADP-ribosyltransferase	7.35882	-27.016	287
A0A0A8R9P4	PAMH19_0374	Uncharacterized protein	7.3597	-76.8937	287
A8WEG0		ExoU	7.36131	-8.12856	287
A0A0A8RTQ0	PAMH19_6146	Uncharacterized protein	7.36157	-9.5805	287
A0A0C7CUD2	ORFNames=ERS445055_02811, F22031_27730	Gluconate 2-dehydrogenase	7.36159	-12.4851	287
A0A0C7CVX5	ORFNames=F22031_30625, PAE221_01922	Pseudomonas aeruginosa genome assembly PAE221	7.36277	-24.2319	287
A0A080VHR8	rsmH	Ribosomal RNA small subunit methyltransferase H	7.36295	-12.2412	287
A0A077JNV0	flgK	FlgK protein	7.36435	-15.4422	287
A0A0C6FHL2	PA257_5662	Pseudomonas aeruginosa DNA, complete genome, strain: NCGM257	7.36476	-8.95249	287
A0A0D7MTR2	hmuT	Heme-transporter%2C PhuT	7.36916	-17.3135	287
A0A0E1KN47	F22031_19575	Uncharacterized protein	7.36926	-19.4906	287
A0A0D6FVJ7	fadK_1	Acyl-CoA synthetase	7.3709	-8.1092	287
B3G1Q3	PACL_0725	Putative uncharacterized protein	7.3729	-20.5246	287
A0A0C6EAS8	PA257_1061	Pseudomonas aeruginosa DNA, complete genome, strain: NCGM257	7.37314	-4.36742	287
A0A080VUN0	plcB	Phospholipase C, PlcB	7.37348	-4.80754	287
Q5DIQ6	fpvR	FpvR	7.37493	-59.5128	287
A0A0A8RNJ5	PAMH19_5855	Putative transmembrane sensor	7.37493	-59.5128	287
A0A069QA67	tusB	DsrH family protein	7.37638	-14.3058	287
A0A0C6F0D6	PA257_5194	Single-stranded DNA-binding protein	7.37994	-14.3782	287
O68590	piuA	Hydroxamate-type ferrisiderophore receptor	7.38033	-50.6632	287	pae:PA4514
A0A0C6ERW3	PA257_2548	Pseudomonas aeruginosa DNA, complete genome, strain: NCGM257	7.3811	-125.456	287
F5BCU2	lif4	Lipase chaperone	7.38402	-13.3208	287
B1PBX2	lipB	Lipase chaperone	7.38402	-13.3208	287
A0A0C7CVJ3	PAE221_01503	Pseudomonas aeruginosa genome assembly PAE221	7.38518	-15.4864	287
A0A0A8RQY6	PAMH19_5165	Uncharacterized protein	7.38652	-23.9	287
A0A0C6EJ35	amrB	AmrB protein	7.39447	-13.162	287
Q9RG59	amrB	Putative RND transporter	7.39447	-13.162	287	pae:PA2018
A0A0D6I9D2	ERS445055_03959	Retron reverse transcriptase	7.39514	-40.9775	287
A0A072ZE87	ORFNames=ERS445055_04621, F22031_05480	Pseudomonas aeruginosa genome assembly PAE221	7.39694	-10.285	287
A0A0A8RPQ7	dnaX	DNA polymerase III subunits gamma and tau	7.4033	-8.22782	287
A0A0C6F932	PA257_5094	Pseudomonas aeruginosa DNA, complete genome, strain: NCGM257	7.40602	-37.4955	287
A0A071L3D0	gap3	Glyceraldehyde-3-phosphate dehydrogenase	7.40641	-20.8696	287
Q9RHD9	rpsA	RpsA	7.4071	-36.1887	287
A0A0A8RL79	cysB	HTH-type transcriptional regulator CysB	7.41093	-17.7704	287
A0A071L2Z5	lptB	ABC transporter ATP-binding protein	7.41197	-13.3916	287
A0A0C7CW67	gloB	Hydroxyacylglutathione hydrolase	7.4142	-20.4669	287
Q0E6H0	klaB	KlaB protein	7.41605	-11.5594	287	pg:4290821
A6N5N8		Putative tail sheath protein	7.41669	-90.4861	287
A0A069Q5E6	secY	Protein translocase subunit SecY	7.41717	-21.7004	287
V5LVW5		Beta-lactamase	7.41854	-52.1007	287
A0A0D6IYB2	gmr_10	Diguanylate cyclase	7.42385	-25.4234	287
F5CNK5		Lipase	7.42929	-13.3543	287
A0A0A8R9R4	ftsY	Signal recognition particle receptor FtsY	7.4321	-9.17246	287
A0A0C7CV84	gsiA_1	ABC transporter ATP-binding protein	7.43735	-37.0066	287
A0A0A8RK03	glnK	Nitrogen regulatory protein P-II 2	7.43932	-9.55769	287
Q6X3N6	CP51	Uncharacterized protein	7.44128	-16.0822	287	pg:13917262
A0A071LBF9	pslA	Glycosyl transferase	7.44211	-26.6182	287
Q93SQ1	exoS	Exoenzyme S	7.44255	-25.3029	287
A0A072ZS32	nqrD	Na(+)-translocating NADH-quinone reductase subunit D	7.4437	-17.5423	287
Q7WY06	RL054	Putative uncharacterized protein	7.44734	-51.7294	287
A0A072ZFE8	opuAC_4	Glycine betaine/L-proline ABC transporter%2C periplasmic substrate-binding protein	7.44783	-4.2483	287
A0A0C7D4A5	PAE221_04674	Pseudomonas aeruginosa genome assembly PAE221	7.44916	-31.0349	287
A0A0A8RTK5	PAMH19_6101	ArsR family transcriptional regulator	7.45073	-13.6186	287
A0A071L267	yajQ	UPF0234 protein yajQ	7.45273	-45.713	287
A0A080VC93	glpT	Glycerol-3-phosphate transporter	7.45536	-82.1928	287
A0A0A8REJ9	parC	DNA topoisomerase 4 subunit A	7.45631	-23.3272	287
Q8GQA2	dsbG	Putative thiol:disulfide interchange protein	7.46406	-15.3784	287
B3G0T5	PACL_0003	Putative uncharacterized protein	7.46942	-67.4768	287
A0A073A1F3	lecA	LecA	7.46976	-70.2852	287
C7AUE0	recA	Protein RecA	7.47086	-30.7474	287
A0A071KWK9	mdtC_2	Efflux transporter	7.47292	-43.4388	287
A0A0C6F6T6	PA257_4283	Pseudomonas aeruginosa DNA, complete genome, strain: NCGM257	7.47293	-16.3063	287
A0A077K2B0	cynT	CynT protein	7.47551	-24.2458	287
A0A0C6F3G1	PA257_4857	Pseudomonas aeruginosa DNA, complete genome, strain: NCGM257	7.48661	-34.7592	287
A0A0C7D2S3	PAE221_04395	Pseudomonas aeruginosa genome assembly PAE221	7.49336	-8.13643	287
A6N5G3		Putative uncharacterized protein	7.49487	-41.3201	287
A0A0A8REV0	PAMH19_1372	Uncharacterized protein	7.49793	-44.7851	287
Q9S1G0		Hypothetical integral membrane protein	7.49887	-20.9623	287
G8CP43	tnpR	Resolvase/integrase TnpR	7.50126	-33.4369	287	pg:11372479
A0A0C6FAD2	PA257_3422	Pseudomonas aeruginosa DNA, complete genome, strain: NCGM257	7.50276	-23.6988	287
A0A0A8RLK1	recD	RecBCD enzyme subunit RecD	7.5031	-36.3906	287
A0A0A8RQD2	PAMH19_5156	Uncharacterized protein	7.50597	-40.724	287
A0A073A3B4	folE_1	GTP cyclohydrolase 1	7.50932	-19.305	287
A0A0C6F2W9	PA257_2882	Pseudomonas aeruginosa DNA, complete genome, strain: NCGM257	7.51019	-55.7756	287
A0A0C7CY02	PAE221_02555	Pseudomonas aeruginosa genome assembly PAE221	7.51019	-55.7756	287
A0A069QCQ5	clpS	ATP-dependent Clp protease adapter protein ClpS	7.52237	-25.0817	287
A0A072ZIT4	dadA1	D-amino acid dehydrogenase	7.52276	-76.7919	287
A0A0C6EI63	PA257_3479	Pseudomonas aeruginosa DNA, complete genome, strain: NCGM257	7.52318	-4.08786	287
A0A0C6EW63	PA257_0588	Pseudomonas aeruginosa DNA, complete genome, strain: NCGM257	7.52627	-13.1706	287
A0A069PYW2	cysD	Sulfate adenylyltransferase subunit 2	7.52627	-19.4454	287
A0A0E1KEE4	F22031_07350	DNA-binding protein	7.52632	-19.1635	287
A0A071LH52	PAMH19_2284	Phage integrase	7.52641	-28.6759	287	pg:16833968
A0JE45	tnpR	Resolvase	7.52788	-21.9641	287	pg:16834470
A0A0C6ELK1	ostA	LPS-assembly protein LptD	7.52925	-51.2547	287
A0A071KY67	argG	Argininosuccinate synthase	7.53077	-4.05545	287
Q7WXX7	pilP2	PilP2	7.53632	-9.02303	287
A0A0E1KP31	F22031_29080	Microcin ABC transporter ATP-binding protein	7.53726	-57.3995	287
A0A0D6H0C9	epsL	Type II secretion system protein L	7.5396	-19.575	287
P06691	tnpR	Transposon Tn501 resolvase	7.54022	-33.4369	287
A0JE48	tnpA	TnpA transposase	7.54141	-66.8814	287
A0A080VIF6	pepA	Probable cytosol aminopeptidase	7.54197	-11.1765	287
A0A0D6GGR7	yaeT	Outer membrane protein assembly factor BamA	7.54611	-118.18	287
A0A0C6F889	opmG	OpmG protein	7.54831	-5.05523	287
A6N5M1	PACL_0014	Phage small terminase subunit protein	7.54996	-25.8829	287
A0A0C7CS11	recC	RecBCD enzyme subunit RecC	7.55109	-23.6869	287
A0A089VLC7	parC	DNA topoisomerase IV subunit A	7.55285	-18.5285	287
A0A0C6EWB8	PA257_2502	Pseudomonas aeruginosa DNA, complete genome, strain: NCGM257	7.55939	-17.4426	287
A0A0A8RPG4	PAMH19_4629	Uncharacterized protein	7.56559	-39.4627	287
A0A0A8RH25	PAMH19_2018	Hydrolytic enzyme	7.56874	-44.3597	287
P05104	paeR7IR	Type-2 restriction enzyme PaeR7I	7.57058	-12.3977	287
A0A0D6HU55	ERS445055_03054	Isoleucyl-tRNA synthetase	7.57564	-9.15782	287
A5A5F3	prf16	R3-like pyocin	7.57606	-4.60807	287
A0A0C6EYP8	PA257_4687	Pseudomonas aeruginosa DNA, complete genome, strain: NCGM257	7.58078	-27.1049	287
B3G0W7	PACL_0039	Putative uncharacterized protein	7.58291	-104.45	287
A0A0C7D247	PAE221_04125	Outer membrane protein assembly factor BamA	7.58311	-118.18	287
A0A0A8RJP8	PAMH19_3234	Uncharacterized protein	7.58384	-55.3923	287
A3F6A4		Putative uncharacterized protein	7.58523	-16.9165	287
Q58CH5	pa1310014	Uncharacterized protein	7.58924	-4.02375	287
A0A0A8RNI0	PAMH19_4480	Transcriptional regulator	7.59093	-5.5986	287
O33425	waaC	Lipopolysaccharide heptosyltransferase I	7.59279	-8.84256	287
A0A0C6F3Y1	moaA	Cyclic pyranopterin monophosphate synthase	7.59349	-21.1942	287
A0A071KTT4	PA257_5409	Pseudomonas aeruginosa DNA, complete genome, strain: NCGM257	7.59416	-20.5149	287
A0A0C7CRY9	PAE221_00544	Pseudomonas aeruginosa genome assembly PAE221	7.59457	-30.7455	287
A0A0C7D4C0	yihY_2	UPF0761 membrane protein rbn	7.60407	-13.2035	287
A0A0C6EEM9	murB	UDP-N-acetylenolpyruvoylglucosamine reductase	7.60806	-43.0527	287
A0A0C6EFG8	PA257_2616	Pseudomonas aeruginosa DNA, complete genome, strain: NCGM257	7.61068	-56.2519	287
Q9Z3C4	gdhA	Glutamate dehydrogenase	7.61317	-26.0647	287
A0A0C6EW73	clpA	ClpA protein	7.61476	-45.5876	287
A0A0D6H0B9	cotSA	Glycosyl transferase-like protein	7.61599	-7.50568	287
A0A0C7CX90	PAE221_01984	Pseudomonas aeruginosa genome assembly PAE221	7.62467	-53.2398	287
B3G213	PACL_0287	Putative uncharacterized protein	7.62567	-19.0933	287
B3G201	PACL_0275	Arsenical resistance-3 family protein	7.62592	-4.87294	287
A0A0C6EPJ1	mraW	Ribosomal RNA small subunit methyltransferase H	7.62655	-25.2188	287
G8CP71	pilN	IncI1 plasmid conjugative transfer lipoprotein PilN	7.62853	-28.9901	287	pg:11372490
A0A0E1KB42	F22031_04565	Uncharacterized protein	7.63556	-64.0116	287
A0A080VS20	PAMH19_3118	Uncharacterized protein	7.63857	-12.252	287
A0A0D7M734	ORFNames=ERS445055_03138, F22031_29605	Uncharacterised protein	7.64159	-13.6747	287
A0A0A8RHW5	recC	RecBCD enzyme subunit RecC	7.6416	-25.7838	287
A0A0A8RNU2	PAMH19_6046	Two-component response regulator	7.6459	-16.6256	287
A0A071L9H1	nreC_4	LuxR family transcriptional regulator	7.64928	-14.3875	287
A0A0C6ETB6	PA257_6670	DNA helicase	7.65453	-16.4715	287
A0A071KZ88	ORFNames=ERS445055_02339, PAE221_00184	Outer membrane protein/peptidoglycan-associated (Lipo)protein	7.65641	-27.9875	287
A0A072ZSK8	accD	Acetyl-coenzyme A carboxylase carboxyl transferase subunit beta	7.65702	-16.0271	287
A0A069PZV0	amiA	N-acetylmuramoyl-L-alanine amidase	7.66453	-49.6085	287
A0A069QCS0	hcp1_1	Hcp1 family type VI secretion system effector	7.66806	-10.4675	287
A8QVX4		TnpR	7.66968	-41.5181	287
Q0E677	korB	KorB partitioning and repressor protein	7.66995	-47.9793	287	pg:4290832
Q9KW12	JF1	Tail formation protein	7.67485	-45.8784	287
A0A0A8RHH2	truB	tRNA pseudouridine synthase B	7.67658	-4.16464	287
A0A0D7MHM4	mcpB_2	Chemotaxis protein	7.68165	-78.2836	287
A0A0C6ETQ0	PA257_6841	Pseudomonas aeruginosa DNA, complete genome, strain: NCGM257	7.68663	-57.1321	287
A0A0C6EUZ4	guaD	GuaD protein	7.68666	-35.2555	287
G8CP35		Uncharacterized protein	7.69176	-26.8787	287	pg:20712628
A0A0D6HDP8	rsrIM	Adenine-specific DNA methylase	7.69235	-178.22	287
A0A0A8RP87	cycH1	Cytochrome c-type biogenesis protein CycH	7.69494	-72.844	287
A0A069Q784	ORFNames=ERS445055_01557, F22031_20920	Cupin	7.70549	-16.9943	287
Q8KHQ7	wbpL	Serotype 07 putative O-antigen biosynthesis gene cluster, partial sequence	7.70638	-38.8111	287
A6N5R1		Phage integrase	7.70857	-25.1697	287
A0A0C6F311	ORFNames=ERS445055_02421, F22031_25655	Membrane protein	7.71348	-15.323	287
A0A0D6IGY7	intS	Integrase	7.71561	-45.3867	287
A0A069QKA5	rpsA	30S ribosomal protein S1	7.72694	-45.465	287
A0A0C6EYA9	optS	OptS protein	7.72991	-22.4868	287
Q8GPV4	ORF SG48	Putative uncharacterized protein ORF SG48	7.73075	-59.8768	287
O87616	hybR	Putative regulatory protein for ring hydroxylating oxygenase	7.73304	-22.5782	287
Q5ZGW6	smr-2	Small multidrug protein	7.73846	-16.5056	287
A0A071L516	PAMH19_3057	N-acetyltransferase GCN5	7.7398	-268.645	287
O68599	pfuA	Hydroxamate-type ferrisiderophore receptor	7.74415	-19.0529	287
Q6X3K3	CP83	Hypothetical outer membrane protein	7.74543	-68.647	287	pg:13917295
A0A080VJP8	phzH	Potential phenazine-modifying enzyme	7.75155	-31.6005	287
Q4W1T0	mobE	MobE mobilisation protein	7.75171	-25.4355	287	pg:3399431
A0A0E1KBE5	F22031_01495	Aminoglycoside resistance protein	7.75211	-73.006	287
A0A077JLP6	PA257_1123	Pseudomonas aeruginosa DNA, complete genome, strain: NCGM257	7.75332	-55.9835	287
A0A069Q121	ORFNames=ERS445055_05520, F22031_10205	Formate dehydrogenase accessory protein FdhD	7.76217	-40.7566	287
A0A0A8RR09	PAMH19_5190	Uncharacterized protein	7.76901	-18.7301	287
A0A0D6I8L6	hxuC	Heme utilization protein	7.77253	-98.0958	287
A0A0C6ELM5	gpD	GpD protein	7.77483	-45.147	287
Q0E696	traB	TraB protein	7.77555	-43.7821	287	pg:4290870
A0A0A8RJ57	PAMH19_3064	Protein tyrosine phosphatase	7.77732	-12.5369	287
A0A0D6IYU9	amiC_3	N-acetylmuramoyl-L-alanine amidase	7.77777	-49.6085	287
A0A0C6EKE0	PA257_0407	Pseudomonas aeruginosa DNA, complete genome, strain: NCGM257	7.77873	-25.3661	287
A0A0C6EHU5	kguK	KguK protein	7.77918	-7.46143	287
A0A0A8RME9	alaS	Alanine--tRNA ligase	7.78009	-81.5857	287
A0A071LBA3	ORFNames=ERS445055_00986, F22031_17540	Globin	7.78348	-17.3656	287
A0A0D6IA61	lasR_2	Transcriptional regulator	7.79571	-4.96658	287
A0A0C6F0L4	vacJ	VacJ protein	7.79579	-8.0435	287
A0A0C6ECQ3	gpa	Gpa protein	7.79825	-39.7015	287
A0A0C6FBH6	PA257_3798	Pseudomonas aeruginosa DNA, complete genome, strain: NCGM257	7.80168	-8.57688	287
A0A0E1KHU7	F22031_09660	Type IV secretion protein Rhs	7.81213	-36.2783	287
A0A0C7CVL8	fmt	Methionyl-tRNA formyltransferase	7.81473	-5.0611	287
A0A0C7AHA6	ORFNames=ERS445055_02576, F22031_26550	Cytochrome C	7.81685	-40.8957	287
A0A0C6F059	PA257_3660	Pseudomonas aeruginosa DNA, complete genome, strain: NCGM257	7.81771	-14.1159	287
P14608	ctx	Cytotoxin	7.82504	-46.729	287
A0A077JQL5	28	Protein gp28	7.82704	-26.1757	287
A0A0D6IK08	gatB	Aspartyl/glutamyl-tRNA(Asn/Gln) amidotransferase subunit B	7.83088	-30.396	287
A0A069QIR8	uvrY_1	Pseudomonas aeruginosa genome assembly PAE221	7.83198	-34.8833	287
B3G176	ORFNames=PACL_0572, PACL_0638	Putative uncharacterized protein	7.83373	-8.73626	287
A0A0A8RIB0	PAMH19_4019	Uncharacterized protein	7.8399	-37.8829	287
A0A0C6F9G6	PA257_3092	Pseudomonas aeruginosa DNA, complete genome, strain: NCGM257	7.84262	-45.2974	287
T2AC51	mobE	MobE	7.84468	-38.0807	287	pg:16834604
A6N5T5		Putative uncharacterized protein	7.84782	-17.7511	287
A0A081HN09	glnD	Bifunctional uridylyltransferase/uridylyl-removing enzyme	7.85082	-16.308	287
Q7X5N4		Putative uncharacterized protein	7.85304	-52.7092	287
Q9AGJ4	flgK	Flagellar hook-associated protein 1 FlgK	7.85559	-26.0041	287
A0A080VJN8	PAMH19_0002	Helicase domain protein	7.85612	-36.2827	287
B3G150	PACL_0117	Putative uncharacterized protein	7.86389	-12.6805	287
A0A069QB21	dacB	DacB protein	7.87344	-25.0195	287
A0A0A8RPA8	PAMH19_6145	Uncharacterized protein	7.87616	-8.46417	287
P72127		Flagellin	7.8777	-211.658	287
A0A0B7KKT0	PAMH19_p0023	Uncharacterized protein	7.88015	-75.1946	287
A0A0C7AID2	ORFNames=F22031_25515, PAE221_02538	Pseudomonas aeruginosa genome assembly PAE221	7.88167	-15.2232	287
A0A072ZH47	ORFNames=ERS445055_00076, F22031_12750	Pseudomonas aeruginosa genome assembly PAE221	7.88763	-18.857	287
A0A0C7CQY3	prsE_2	Hemolysin D	7.88773	-62.2944	287
A0A0A8RRN9	PAMH19_5380	Uncharacterized protein	7.88858	-24.7015	287
A0A0A8RGY8	fadA5	3-ketoacyl-CoA thiolase	7.89507	-4.03347	287
A0A0C6ERD4	phaA	PhaA protein	7.89507	-4.03347	287
A0A0C7CZ57	ORFNames=ERS445055_04776, F22031_06250	Pseudomonas aeruginosa genome assembly PAE221	7.89567	-34.7689	287
A0A0D6IHR1	ERS445055_04549	Cell division inhibitor SulA	7.89572	-40.8358	287
A0A077K1A8	PA257_6534	Pseudomonas aeruginosa DNA, complete genome, strain: NCGM257	7.89727	-21.0466	287
A0A0C6F6W1	xcpQ	XcpQ protein	7.9015	-12.4907	287
A0A0C7CZM7	ORFNames=ERS445055_04668, F22031_05710	Heme iron utilization protein	7.90394	-8.69571	287
A0A0C7CQZ4	PAE221_00152	Pseudomonas aeruginosa genome assembly PAE221	7.90557	-43.8944	287
A0A0C6ESC2	PA257_1187	Pseudomonas aeruginosa DNA, complete genome, strain: NCGM257	7.91328	-69.8122	287
A0A0C7CWJ1	nirB	NirB protein	7.92439	-48.2254	287
A0A0A8RHV7	rdgC3	Recombination-associated protein RdgC	7.93261	-15.8283	287
A0A069QBG4	yjiR_1	GntR family transcriptional regulator	7.93298	-42.6836	287
A0A081HMI9	ORFNames=F22031_23125, PA257_2278	Carbohydrate kinase	7.93814	-57.3354	287
A0A0D6FE76	guaD_1	Guanine deaminase	7.94115	-39.9171	287
A0A080VU87	tauD	Alpha-ketoglutarate-dependent taurine dioxygenase	7.94207	-31.1404	287
Q0E692	traE	DNA topoisomerase	7.94268	-49.2862	287	pg:4290874
A0A0D6HD38	tnpA	Transposase	7.94837	-34.8568	287
A0JE46	orfA	OrfA	7.95243	-16.4538	287	pg:16834480
Q9S1C7	gyrB	DNA gyrase subunit B	7.963	-12.4787	287
A0A0C6EPA5	aptA	AptA protein	7.97438	-8.89599	287
T2LG16	pyocin L1	Bacteriocin	7.97716	-45.9213	287
B6D9B6	aac(6')-Iai	AAC(6')-Iai	7.98224	-16.8732	287
A0A0C7D817	PAE221_05666	Pseudomonas aeruginosa genome assembly PAE221	7.98961	-33.5449	287
A0A0C7CXD3	ORFNames=F22031_27175, PAE221_02019	Pseudomonas aeruginosa genome assembly PAE221	7.99556	-29.3434	287
A0A0A8RNB5	PAMH19_5837	Type VI secretion system protein ImpG	7.99556	-29.3434	287
Q5DIN8	pvdZ	PvdZ	7.99876	-11.2942	287
A0A0C7D5F3	PAE221_05079	Pseudomonas aeruginosa genome assembly PAE221	8.00969	-12.4887	287
A0A0C6F6C4	PA257_5853	Pseudomonas aeruginosa DNA, complete genome, strain: NCGM257	8.02496	-42.4549	287
A0A0C6F0I6	PA257_5269	Pseudomonas aeruginosa DNA, complete genome, strain: NCGM257	8.03194	-25.5087	287
B3G2S1	PACL_0674	Putative uncharacterized protein	8.03712	-13.1965	287
A0A0D6ICF3	phnA	Anthranilate synthase component 1	8.03786	-20.4769	287
A0A069QID4	spuE	Pseudomonas aeruginosa genome assembly PAE221	8.04583	-12.369	287
Q1W504	EXA57	Alpha/beta hydrolase family protein	8.05568	-46.3889	287
A0A0E1KF49	F22031_04625	Terminase small subunit	8.05975	-30.6482	287
T2AAQ2	mobB	MobB	8.0624	-9.32274	287	pg:16834607
A0A077JUH0	PA257_3686	Pseudomonas aeruginosa DNA, complete genome, strain: NCGM257	8.06561	-45.183	287
Q83WR2	fliC	FliC	8.06668	-16.0754	287
Q8GQ36	ORF C74	Conserved hypothetical plasmid protein	8.08651	-20.8534	287
A0A069Q1K3	ORFNames=F22031_09900, PA257_6429	Polysaccharide deacetylase	8.0898	-14.5481	287
A0A0C6EA79	dkgB	DkgB protein	8.10117	-90.0189	287
A0A080VN28	ORFNames=ERS445055_05470, PAE221_05702	Divergent polysaccharide deacetylase	8.10593	-39.7307	287
A0A0C6EU87	PA257_1849	Pseudomonas aeruginosa DNA, complete genome, strain: NCGM257	8.10812	-49.9775	287
A0A0E1KAH0	F22031_05890	Uncharacterized protein	8.11104	-26.9992	287
A0A072ZSP1	xcpR	General secretion pathway protein E	8.11847	-46.3048	287
A0A0C6EST5	PA257_2816	Pseudomonas aeruginosa DNA, complete genome, strain: NCGM257	8.12526	-13.0519	287
A0A0D6FQ09	btr_2	Transcriptional regulator	8.13269	-9.84216	287
A0A0D6FN13	ERS445055_00471	Glutathione S-transferase	8.13576	-54.448	287
A0A0C6EXE6	PA257_2810	Pseudomonas aeruginosa DNA, complete genome, strain: NCGM257	8.14227	-44.5355	287
B3G238	ORFNames=F22031_03995, PACL_0312	Uncharacterized protein	8.14302	-13.7391	287
J7HFH1	blaIMP-37	Beta-lactamase	8.1431	-75.2058	287
A0A0C7D622	PAE221_05677	Pseudomonas aeruginosa genome assembly PAE221	8.15043	-77.8258	287
A0A0E1KKW7	F22031_19545	Uncharacterized protein	8.15132	-9.63281	287
A0A0D6IJG8	lpoA	Putative lipoprotein	8.15466	-81.5937	287
A0A069QAR2	lieA	Aminopeptidase	8.15476	-19.6135	287
G8CP86		Uncharacterized protein	8.16145	-31.4264	287	pg:20712654
A0A0C7D0U9	PAE221_03605	Pseudomonas aeruginosa genome assembly PAE221	8.1715	-50.1733	287
A0A0C6FHH9	PA257_5637	Pseudomonas aeruginosa DNA, complete genome, strain: NCGM257	8.17189	-21.7871	287
A0A071LBV4	PA257_1912	Pseudomonas aeruginosa DNA, complete genome, strain: NCGM257	8.18588	-10.0903	287
A0A0C6F5K3	PA257_3767	Pseudomonas aeruginosa DNA, complete genome, strain: NCGM257	8.18967	-49.4052	287
B3G243	PACL_0317	Paraquat-inducible protein B	8.2014	-11.8736	287
A0A0E1KLR0	F22031_16940	Adhesin	8.20656	-41.6961	287
A0A0C7D000	lsrK	Pseudomonas aeruginosa genome assembly PAE221	8.21702	-108.57	287
A0A072ZKM0	ylbA	Allantoin catabolism protein	8.22541	-5.20606	287
A0A080VRC9	ORFNames=F22031_13745, PA257_0287	Pseudomonas aeruginosa DNA, complete genome, strain: NCGM257	8.24657	-28.8817	287
A0A0A8RIF5	ORFNames=PAMH19_1245, PAMH19_2771	Uncharacterized protein	8.25082	-41.1158	287
A6N6U3	aac(6')-32	AAC(6')-32	8.25138	-14.9234	287
B3G250	fadK_2	AMP-dependent synthetase and ligase family protein	8.25589	-19.041	287
A0A0C7CS60	PAE221_00145	Pseudomonas aeruginosa genome assembly PAE221	8.26498	-20.6546	287
B3G2E3	PACL_0417	Trypsin domain protein	8.26799	-16.4364	287
Q8GPT2	ORF SG70	Putative uncharacterized protein ORF SG70	8.27178	-47.3737	287
A0A0E1KIM0	F22031_11230	MFS transporter	8.27416	-20.8417	287
G9I845		EstA	8.28739	-94.2209	287
B3G2L8	PACL_0492	Putative uncharacterized protein	8.29389	-4.11316	287
A0A080W0U4	ORFNames=ERS445055_01121, PAE221_03923	Pseudomonas aeruginosa genome assembly PAE221	8.30559	-40.7148	287
A0A0C7D3G9	PAE221_04377	Pseudomonas aeruginosa genome assembly PAE221	8.30816	-60.2608	287
A0A0D6HFH7	ERS445055_02477	Permease	8.33155	-16.5391	287
A0A0C6EYS6	PA257_3244	Pseudomonas aeruginosa DNA, complete genome, strain: NCGM257	8.33214	-13.2146	287
A0A0C7CZR9	ORFNames=F22031_31250, PAE221_02741	Acyl-CoA dehydrogenase	8.33782	-99.8472	287
A0A0A8RTS0	PAMH19_6166	Uncharacterized protein	8.34635	-36.3152	287
A0A0A8RT27	PAMH19_6276	Chemotaxis transducer	8.35865	-116.864	287
A0A0D6I158	ERS445055_03491	Putative acyl-CoA dehydrogenase	8.37732	-108.422	287
A0A0C7D7Q1	ORFNames=F22031_09315, PAE221_05589	Potassium transporter KefA	8.38994	-46.7141	287
A0A0C6ESE2	estA	EstA protein	8.39135	-94.2209	287
A0A0D7M7I9	F22031_26870	Uncharacterized protein	8.42378	-8.0614	287
Q8GPU3	ORF SG59	Putative uncharacterized protein ORF SG59	8.42627	-20.5162	287
Q9KIR5	toxA	Exotoxin A	8.42695	-21.6701	287
A0A0C7CRR5	ORFNames=PA257_0121, PAE221_00047	Pseudomonas aeruginosa DNA, complete genome, strain: NCGM257	8.43599	-33.6783	287
A0A069Q4H8	ORFNames=ERS445055_05003, F22031_07555	Pseudomonas aeruginosa DNA, complete genome, strain: NCGM257	8.43735	-5.19359	287
A0A0C6F8S7	PA257_2883	Pseudomonas aeruginosa DNA, complete genome, strain: NCGM257	8.4387	-38.2344	287
B3G2J5	PACL_0469	Putative uncharacterized protein	8.44719	-29.9933	287
A0A0C7AK99	ORFNames=ERS445055_01767, F22031_22020	Acyl-n-acyltransferase	8.44965	-30.4216	287
A0A0A8RQH2	mmgC1	Acyl-CoA dehydrogenase	8.45558	-175.446	287
A0A0A8RMM6	clpB5	Chaperone protein ClpB	8.45755	-60.1205	287
A0A0A8RPL3	mnmA	tRNA-specific 2-thiouridylase MnmA	8.46135	-31.2387	287
A0A077JST3	trmU	TrmU protein	8.46135	-31.2387	287
A0A0E3JP45	blaCTX-M	Beta-lactamase CTX-M	8.52893	-48.8815	287
A0A0C6F3W8	btuE	Glutathione peroxidase	8.52897	-11.5065	287
A0A0D6H4C5	ugpQ_1	Glycerophosphoryl diester phosphodiesterase	8.52959	-28.4785	287
A0A073A2P6	ORFNames=ERS445055_01269, F22031_19145	Alpha/beta hydrolase	8.54044	-4.40508	287
A0A0C7CTW1	PAE221_01400	Pseudomonas aeruginosa genome assembly PAE221	8.54835	-80.3088	287
B3G1X5	PACL_0249	Putative uncharacterized protein	8.57186	-10.1574	287
A0A0C7D3S3	PAE221_04886	Pseudomonas aeruginosa genome assembly PAE221	8.58423	-28.1458	287
F5B4I3	phbC	Poly(R)-hydroxyalkanoic acid synthase	8.58632	-487.879	287
A0A080VTZ1	PAMH19_0701	Uncharacterized protein	8.61617	-42.6495	287
A0A0E1KPD3	F22031_31645	ABC transporter permease	8.63644	-28.0636	287
A0A0A8RAR1	helA1	Protein HelA	8.67826	-174.967	287
A0A071L2F7	ccoN	Cbb3-type cytochrome c oxidase subunit I	8.68175	-16.2033	287
Q1WEI2	prpL	Protease IV	8.7069	-36.4684	287
Q9ZNG8	mexY	MexY	8.71514	-99.7405	287
A0A0C6ECQ9	ORFNames=F22031_24505, PA257_1628	Capsid protein	8.74731	-54.1179	287
A0A0C7ACK7	yfgD	Arsenate reductase	8.76313	-24.6335	287
A0A0C6EJU7	sigX	RNA polymerase sigma factor SigX	8.78194	-16.0424	287
A0A0C6FGH0	recC	RecBCD enzyme subunit RecC	8.7951	-34.7701	287
A0A0C6EZK9	PA257_1641	Pseudomonas aeruginosa DNA, complete genome, strain: NCGM257	8.87064	-47.9703	287
A0A0A8RHR5	PAMH19_2410	Uncharacterized protein	8.9145	-19.0685	287
A0A0C6EYD6	PA257_1279	Pseudomonas aeruginosa DNA, complete genome, strain: NCGM257	8.92341	-78.9041	287
E2RXU4	rpsK	30S ribosomal protein S11	8.98995	-9.09571	287
A0A0D6FL43	ERS445055_00439	Sodium:proline symporter	9.10521	-5.40125	287
A0A0C7D2J0	PAE221_04409	Pseudomonas aeruginosa genome assembly PAE221	9.10521	-5.40125	287
B3G1Q0	PACL_0722	Putative uncharacterized protein	9.37485	-14.3225	287

## Sheet: TF immersion
Protein	Gene name	Description	log10 Average Intensity	best E-value	ncbi_taxid	up_kegg
A0A0E1KCU7	F22031_00700	Transcriptional regulator	5.47649	-5.33697	287
B3G101	PACL_0068	LysR family transcriptional regulatory protein	5.97344	-5.42672	287
A0A0E1KPB9	F22031_31570	CopG family transcriptional regulator	6.11455	-16.8715	287
A0A0D7MB04	yjiR_2	Transcriptional regulator	6.21224	-24.7281	287
A0A0E1KLA6	F22031_23870	TetR family transcriptional regulator	6.26949	-5.69196	287
A0A0D6HUK3	lrp_4	AsnC family transcriptional regulator	6.32146	-4.00036	287
P72116		PAO substrain OT684 pyoverdine gene transcriptional regulator PvdS (pvdS)	6.34805	-9.69472	287
A0A080VJC7	ORFNames=F22031_13830, PAE221_00288	LysR family transcriptional regulator	6.38118	-8.13838	287
A0A0C7CTM5	gcvA_9	LysR family transcriptional regulator	6.41873	-5.66128	287
A0A071L3D3	PAMH19_3063	ArsR family transcriptional regulator	6.47273	-8.30937	287
A0A0D7M8T9	ORFNames=ERS445055_02808, F22031_27715	LysR family transcriptional regulator	6.49828	-14.9894	287
C8CEB6	nahR	Transcriptional regulator	6.60504	-13.0709	287
A0A0C7CU18	ORFNames=F22031_27800, PAE221_01182	Cro/Cl family transcriptional regulator	6.60792	-4.7409	287
A0A0D6I0W8	exsA	Transcriptional regulator ExsA	6.60943	-4.48229	287
B2CM11	nfxB	Transcriptional regulator NfxB	6.771	-34.1706	287
A0A0C7CXB7	ureR_3	AraC family transcriptional regulator	6.84065	-47.4319	287
A0A0C7CQU2	ORFNames=F22031_26515, PAE221_00121	AraC family transcriptional regulator	6.92358	-4.06917	287
A0A072ZQJ6	ntrC_1	Fis family transcriptional regulator	7.05568	-40.6974	287
A0A0C7AGD3	dmlR_25	LysR family transcriptional regulator	7.05968	-30.0139	287
A0A072ZSH3	ycgE_1	MerR family transcriptional regulator	7.08405	-10.2753	287
A0A0A8RKA0	algB	Alginate biosynthesis transcriptional regulatory protein AlgB	7.08988	-12.7153	287
A0A0D6GB22	rodZ	Cro/Cl family transcriptional regulator	7.13216	-45.6935	287
O84915	ptxS	LacI family transcriptional regulator	7.3076	-4.30231	287	pae:PA2259
A0A0A8RL79	cysB	HTH-type transcriptional regulator CysB	7.41093	-17.7704	287
A0A0A8RTK5	PAMH19_6101	ArsR family transcriptional regulator	7.45073	-13.6186	287
A0A0A8RNI0	PAMH19_4480	Transcriptional regulator	7.59093	-5.5986	287
A0A071L9H1	nreC_4	LuxR family transcriptional regulator	7.64928	-14.3875	287
A0A0D6IA61	lasR_2	Transcriptional regulator	7.79571	-4.96658	287
A0A069QBG4	yjiR_1	GntR family transcriptional regulator	7.93298	-42.6836	287
A0A0D6FQ09	btr_2	Transcriptional regulator	8.13269	-9.84216	287
